# Supplementary material for: Loss of Msh2 and a single-radiation hit induce common, genome-wide, and persistent epigenetic changes in the intestine
Source: Clin Epigenetics. 2019 Apr 27;11:65. doi: 10.1186/s13148-019-0639-8 (PMC6486978; doi:10.1186/s13148-019-0639-8)
Supplement: Supplementary file 6 — Results of the GO-analysis for Set1 and Set2 genes. (XLSX 15 kb) [file 13148_2019_639_MOESM6_ESM.xlsx]

## Sheet: Set1.CONS.BP
Set1 genes
Analysis Type:	PANTHER Overrepresentation Test (Released 20171205)
Annotation Version and Release Date:	GO Ontology database Released 2018-06-01
Analyzed List:	upload_1 (Mus musculus)
Reference List:	Mus musculus (all genes in database)
Test Type:	FISHER
Selection:	GeneSetSize<500 FDR:Top10 over/under:+
GO biological process complete	Mus musculus - REFLIST (22262)	upload_1 (5305)	upload_1 (expected)	upload_1 (over/under)	upload_1 (fold Enrichment)	upload_1 (raw P-value)	upload_1 (FDR)
ncRNA metabolic process (GO:0034660)	426	223	101.52	+	2.20	5.01E-20	8.15E-18
ribonucleoprotein complex biogenesis (GO:0022613)	405	214	96.51	+	2.22	1.22E-19	1.92E-17
protein modification by small protein conjugation (GO:0032446)	446	224	106.28	+	2.11	1.38E-18	2.13E-16
ncRNA processing (GO:0034470)	327	181	77.92	+	2.32	2.40E-18	3.60E-16
modification-dependent macromolecule catabolic process (GO:0043632)	468	228	111.52	+	2.04	9.94E-18	1.44E-15
DNA repair (GO:0006281)	409	207	97.46	+	2.12	1.99E-17	2.85E-15
mitotic cell cycle process (GO:1903047)	431	214	102.71	+	2.08	2.86E-17	4.01E-15
peptide biosynthetic process (GO:0043043)	320	173	76.26	+	2.27	8.13E-17	1.12E-14
translation (GO:0006412)	301	166	71.73	+	2.31	8.69E-17	1.19E-14
ribosome biogenesis (GO:0042254)	272	155	64.82	+	2.39	8.82E-17	1.20E-14

## Sheet: Set1.CONS.CC
Set1 genes
Analysis Type:	PANTHER Overrepresentation Test (Released 20171205)
Annotation Version and Release Date:	GO Ontology database Released 2018-06-01
Analyzed List:	upload_1 (Mus musculus)
Reference List:	Mus musculus (all genes in database)
Test Type:	FISHER
Selection:	GeneSetSize<500 FDR:Top10 over/under:+
GO cellular component complete	Mus musculus - REFLIST (22262)	upload_1 (5305)	upload_1 (expected)	upload_1 (over/under)	upload_1 (fold Enrichment)	upload_1 (raw P-value)	upload_1 (FDR)
transferase complex, transferring phosphorus-containing groups (GO:0061695)	291	154	69.34	+	2.22	1.40E-14	4.87E-13
mitochondrial protein complex (GO:0098798)	258	139	61.48	+	2.26	1.05E-13	3.29E-12
ribosome (GO:0005840)	268	142	63.86	+	2.22	1.61E-13	4.97E-12
mitochondrial matrix (GO:0005759)	250	131	59.57	+	2.20	2.92E-12	8.36E-11
RNA polymerase complex (GO:0030880)	139	88	33.12	+	2.66	7.32E-12	2.03E-10
ribosomal subunit (GO:0044391)	227	121	54.09	+	2.24	9.18E-12	2.52E-10
organelle inner membrane (GO:0019866)	440	192	104.85	+	1.83	1.11E-11	2.96E-10
DNA-directed RNA polymerase complex (GO:0000428)	136	86	32.41	+	2.65	1.41E-11	3.72E-10
ubiquitin ligase complex (GO:0000151)	267	134	63.63	+	2.11	1.70E-11	4.36E-10
nuclear DNA-directed RNA polymerase complex (GO:0055029)	135	85	32.17	+	2.64	2.15E-11	5.36E-10

## Sheet: Set2.CONS.BP
Set2 genes
Analysis Type:	PANTHER Overrepresentation Test (Released 20171205)
Annotation Version and Release Date:	GO Ontology database Released 2018-06-01
Analyzed List:	upload_1 (Mus musculus)
Reference List:	Mus musculus (all genes in database)
Test Type:	FISHER
Selection:	GeneSetSize<500 FDR:Top10 over/under:+
GO biological process complete	Mus musculus - REFLIST (22262)	upload_1 (293)	upload_1 (expected)	upload_1 (over/under)	upload_1 (fold Enrichment)	upload_1 (raw P-value)	upload_1 (FDR)
cell fate commitment (GO:0045165)	255	27	3.36	+	8.04	6.71E-16	7.41E-13
central nervous system neuron differentiation (GO:0021953)	193	24	2.54	+	9.45	1.13E-15	1.09E-12
forebrain development (GO:0030900)	367	29	4.83	+	6.00	6.10E-14	4.28E-11
neuron fate commitment (GO:0048663)	80	16	1.05	+	15.20	1.14E-13	7.03E-11
pattern specification process (GO:0007389)	444	31	5.84	+	5.30	1.76E-13	1.01E-10
modulation of chemical synaptic transmission (GO:0050804)	417	28	5.49	+	5.10	6.65E-12	2.70E-09
regulation of trans-synaptic signaling (GO:0099177)	418	28	5.50	+	5.09	7.01E-12	2.78E-09
sensory organ morphogenesis (GO:0090596)	280	23	3.69	+	6.24	1.30E-11	5.02E-09
embryonic organ morphogenesis (GO:0048562)	311	24	4.09	+	5.86	1.55E-11	5.34E-09
regionalization (GO:0003002)	346	25	4.55	+	5.49	2.18E-11	7.16E-09

## Sheet: Set2.CONS.CC
Set2 genes
Analysis Type:	PANTHER Overrepresentation Test (Released 20171205)
Annotation Version and Release Date:	GO Ontology database Released 2018-06-01
Analyzed List:	upload_1 (Mus musculus)
Reference List:	Mus musculus (all genes in database)
Test Type:	FISHER
Selection:	GeneSetSize<500 FDR:Top10 over/under:+
GO cellular component complete	Mus musculus - REFLIST (22262)	upload_1 (293)	upload_1 (expected)	upload_1 (over/under)	upload_1 (fold Enrichment)	upload_1 (raw P-value)	upload_1 (FDR)
synaptic membrane (GO:0097060)	343	26	4.51	+	5.76	3.11E-12	1.51E-09
postsynaptic membrane (GO:0045211)	263	22	3.46	+	6.36	2.65E-11	8.59E-09
ion channel complex (GO:0034702)	276	20	3.63	+	5.51	2.23E-09	4.83E-07
transmembrane transporter complex (GO:1902495)	290	20	3.82	+	5.24	4.93E-09	8.00E-07
postsynaptic specialization membrane (GO:0099634)	36	9	.47	+	18.99	5.48E-09	8.21E-07
transporter complex (GO:1990351)	297	20	3.91	+	5.12	7.21E-09	8.76E-07
cation channel complex (GO:0034703)	204	16	2.68	+	5.96	3.34E-08	3.61E-06
postsynaptic density membrane (GO:0098839)	33	8	.43	+	18.42	4.86E-08	4.97E-06
presynapse (GO:0098793)	381	21	5.01	+	4.19	7.91E-08	7.69E-06
postsynaptic density (GO:0014069)	259	17	3.41	+	4.99	1.40E-07	1.24E-05
