# Supplementary material for: Loss of Msh2 and a single-radiation hit induce common, genome-wide, and persistent epigenetic changes in the intestine
Source: Clin Epigenetics. 2019 Apr 27;11:65. doi: 10.1186/s13148-019-0639-8 (PMC6486978; doi:10.1186/s13148-019-0639-8)
Supplement: Supplementary file 10 — Modification profiles of human genes. The list includes those genes that show a modification in at least one of the lysines K4, K27 or K36 of histone 3 only. (XLSX 3040 kb) [file 13148_2019_639_MOESM10_ESM.xlsx]

## Sheet: genelist_hg19_modifications
ensID	chr	strand	txStart	txEnd	GeneName	H3K4me3 (p)	H3K27me3 (p)	H3K36me3 (b)
ENST00000003583	1	-1	24683495	24740164	STPG1	1	0	0
ENST00000003912	1	1	24742284	24780544	NIPAL3	1	0	1
ENST00000008440	1	1	231472850	231488356	SPRTN	1	0	1
ENST00000009105	1	1	209757074	209786385	CAMK1G	0	0	0
ENST00000010299	1	1	28052539	28087006	FAM76A	1	0	0
ENST00000010338	1	1	209929481	209955401	TRAF3IP3	1	0	0
ENST00000011700	1	1	12290124	12568947	VPS13D	1	0	0
ENST00000025469	1	1	150121373	150131014	PLEKHO1	1	0	1
ENST00000035383	1	1	70034081	70587463	LRRC7	1	1	0
ENST00000037502	1	-1	171604557	171621148	MYOC	0	0	0
ENST00000040877	1	-1	234527059	234541649	TARBP1	0	0	0
ENST00000054650	1	1	6684926	6692856	THAP3	1	0	1
ENST00000054666	1	1	7831329	7839686	VAMP3	1	0	1
ENST00000054668	1	-1	7903143	7913367	UTS2	0	0	0
ENST00000060969	1	-1	115321728	115323070	SIKE1	1	0	1
ENST00000072644	1	-1	54317392	54355386	YIPF1	1	0	0
ENST00000078527	1	1	27113963	27124054	PIGV	1	0	1
ENST00000164247	1	1	6086380	6158545	KCNAB2	1	0	0
ENST00000166244	1	1	22890057	22915364	EPHA8	0	1	0
ENST00000167825	1	1	17866330	18023343	ARHGEF10L	1	0	0
ENST00000194214	1	-1	54382247	54411228	HSPB11	1	0	0
ENST00000196061	1	1	11994262	12034710	PLOD1	1	0	1
ENST00000207157	1	-1	119425670	119456738	TBX15	0	0	0
ENST00000207457	1	1	36549676	36553574	TEKT2	1	0	0
ENST00000209884	1	1	173684080	173702852	KLHL20	1	0	1
ENST00000209929	1	1	171154388	171177933	FMO2	0	0	0
ENST00000212355	1	-1	92145902	92351435	TGFBR3	1	0	0
ENST00000230113	1	1	67995313	67997789	RP4-763G1.2	0	0	0
ENST00000234590	1	-1	8921061	8938639	ENO1	1	0	1
ENST00000234610	1	1	1631369	1633047	MMP23A	0	0	0
ENST00000234626	1	1	91966408	91989598	CDC7	1	0	0
ENST00000234668	1	-1	85622556	85665935	SYDE2	1	0	0
ENST00000234677	1	1	109756540	109780353	SARS	1	0	1
ENST00000234701	1	1	86934051	86965337	CLCA1	1	0	0
ENST00000234725	1	-1	54231133	54303878	NDC1	1	0	0
ENST00000234739	1	1	147013182	147083377	BCL9	1	0	1
ENST00000234800	1	-1	1592939	1623888	SLC35E2B	1	0	1
ENST00000234816	1	-1	178818840	178839876	ANGPTL1	1	0	0
ENST00000234827	1	1	54519260	54561958	TCEANC2	1	0	0
ENST00000234831	1	-1	54497349	54518673	TMEM59	1	0	0
ENST00000234875	1	-1	6241329	6257712	RPL22	1	0	1
ENST00000234961	1	1	29138654	29189254	OPRD1	0	1	0
ENST00000235090	1	-1	111982512	111991241	WDR77	1	0	1
ENST00000235150	1	-1	33402046	33429652	RNF19B	1	0	0
ENST00000235180	1	-1	35331037	35369878	DLGAP3	0	1	0
ENST00000235307	1	1	184356192	184588652	C1orf21	1	1	0
ENST00000235310	1	-1	11734537	11741096	MAD2L2	1	1	0
ENST00000235329	1	1	12040238	12049222	MFN2	1	0	1
ENST00000235332	1	1	12079523	12091779	MIIP	1	0	1
ENST00000235345	1	-1	67465015	67518639	SLC35D1	1	0	0
ENST00000235347	1	-1	12952727	12958047	PRAMEF10	0	0	0
ENST00000235349	1	-1	12939045	12945971	PRAMEF4	0	0	0
ENST00000235372	1	1	14031350	14113010	PRDM2	0	0	1
ENST00000235382	1	1	192778169	192780111	RGS2	1	0	0
ENST00000235453	1	-1	197521385	197744269	DENND1B	1	0	0
ENST00000235521	1	-1	119573839	119683178	WARS2	1	0	0
ENST00000235532	1	-1	36883507	36915859	OSCP1	1	0	0
ENST00000235547	1	1	120049826	120056457	HSD3B1	0	0	0
ENST00000235628	1	-1	40124793	40137576	NT5C1A	1	1	0
ENST00000235739	1	-1	160577890	160616660	SLAMF1	1	0	0
ENST00000235790	1	-1	202696526	202777230	KDM5B	1	0	0
ENST00000235835	1	-1	19630459	19638321	AKR7A2	1	0	0
ENST00000235878	1	-1	89472349	89488367	GBP3	1	0	1
ENST00000235932	1	-1	205737114	205744401	RAB7L1	1	0	0
ENST00000235933	1	-1	145695933	145715526	CD160	0	1	0
ENST00000235958	1	-1	24128377	24151846	HMGCL	1	0	0
ENST00000236017	1	-1	150237804	150241098	APH1A	1	0	1
ENST00000236040	1	-1	43212046	43232178	LEPRE1	1	0	0
ENST00000236051	1	-1	43629846	43637724	EBNA1BP2	1	1	1
ENST00000236067	1	1	44440159	44443653	ATP6V0B	1	0	0
ENST00000236137	1	-1	169433147	169454801	SLC19A2	1	0	0
ENST00000236147	1	-1	169659808	169680637	SELL	0	0	0
ENST00000236166	1	1	171106879	171130203	FMO6P	0	0	0
ENST00000236192	1	-1	171669300	171711050	VAMP4	1	0	0
ENST00000236255	1	1	24649530	24680864	GRHL3	1	1	0
ENST00000236273	1	-1	25549170	25558935	SYF2	1	0	1
ENST00000236342	1	1	26758862	26772807	DHDDS	1	0	1
ENST00000236412	1	1	28157289	28176604	PPP1R8	1	0	0
ENST00000236495	1	1	48688357	48713007	SLC5A9	0	0	0
ENST00000236914	1	1	199996730	200143091	NR5A2	1	1	0
ENST00000236918	1	-1	201328142	201346751	TNNT2	0	1	0
ENST00000236925	1	1	200708907	200826882	CAMSAP2	1	0	0
ENST00000236937	1	1	161551101	161647266	FCGR2B	0	0	0
ENST00000236938	1	1	161676762	161682875	FCRLA	0	0	0
ENST00000237247	1	1	66999066	67208756	SGIP1	1	1	0
ENST00000237724	1	-1	220321635	220445565	RAB3GAP2	1	0	0
ENST00000238181	1	1	236686739	236711312	LGALS8	1	0	0
ENST00000239457	1	1	173793641	173826656	DARS2	1	0	1
ENST00000239461	1	1	170631869	170705189	PRRX1	1	1	0
ENST00000239462	1	1	175036994	175116067	TNN	0	0	0
ENST00000239468	1	-1	173009100	173019881	TNFSF18	0	0	0
ENST00000240185	1	1	11073773	11080486	TARDBP	1	0	1
ENST00000240189	1	1	12916941	12921076	PRAMEF2	0	0	0
ENST00000240986	1	1	147374946	147380072	GJA8	0	1	0
ENST00000241312	1	-1	34064289	34174689	CSMD2	0	0	0
ENST00000241337	1	1	110210644	110217369	GSTM2	1	0	0
ENST00000241356	1	-1	112025970	112045627	ADORA3	0	0	0
ENST00000241651	1	-1	203052260	203054619	MYOG	0	1	0
ENST00000241704	1	-1	160259063	160312921	COPA	1	0	0
ENST00000242719	1	1	51701943	51736823	RNF11	1	0	0
ENST00000243167	1	1	46859937	46874773	FAAH	1	0	1
ENST00000243182	1	-1	47715811	47779708	STIL	1	0	0
ENST00000243186	1	-1	25688741	25747130	RHCE	0	0	0
ENST00000243189	1	-1	25568746	25573800	C1orf63	1	0	1
ENST00000243440	1	-1	212859760	212860809	BATF3	0	0	0
ENST00000243611	1	1	207262187	207273134	C4BPB	1	0	0
ENST00000245564	1	1	155579979	155583850	MSTO1	1	0	1
ENST00000245811	1	1	184535645	184535645	GS1-115G20.2	0	0	0
ENST00000246151	1	1	24104895	24113765	PITHD1	1	0	1
ENST00000246314	1	1	36396319	36521238	AGO3	1	0	1
ENST00000246337	1	1	45477940	45479581	UROD	1	0	0
ENST00000246421	1	-1	1656277	1677163	SLC35E2	1	0	1
ENST00000247087	1	-1	27860546	27929908	AHDC1	1	0	0
ENST00000247584	1	-1	41972036	42384084	HIVEP3	1	1	0
ENST00000247986	1	-1	20990507	21043969	KIF17	0	0	0
ENST00000247992	1	-1	20487746	20501500	PLA2G2C	0	0	0
ENST00000251157	1	-1	62920569	63153898	DOCK7	1	0	0
ENST00000251195	1	-1	36202006	36235448	CLSPN	1	0	0
ENST00000251296	1	1	18434240	18704750	IGSF21	0	0	0
ENST00000251424	1	1	196819371	196887340	CFHR4	0	0	0
ENST00000251507	1	1	174128548	174958986	RABGAP1L	1	0	0
ENST00000251546	1	1	11714914	11721187	FBXO44	1	0	0
ENST00000252992	1	1	26560691	26603624	CEP85	1	0	1
ENST00000253063	1	1	28586038	28607227	SESN2	1	0	1
ENST00000253251	1	1	10092890	10239953	UBE4B	1	0	0
ENST00000254090	1	-1	146646930	146696487	FMO5	1	0	0
ENST00000254101	1	-1	146626685	146644008	PRKAB2	1	0	0
ENST00000254227	1	-1	27237980	27239900	NR0B2	0	0	0
ENST00000254231	1	1	26737269	26752733	LIN28A	0	1	0
ENST00000254521	1	1	162760523	162782088	HSD17B7	1	0	1
ENST00000254724	1	1	235500121	235500121	RP11-382D8.3	0	0	0
ENST00000254821	1	-1	71528974	71532459	ZRANB2	0	0	1
ENST00000255013	1	1	156339003	156354569	RHBG	1	0	0
ENST00000255030	1	-1	159682079	159684215	CRP	0	0	0
ENST00000255039	1	1	156589086	156593259	HAPLN2	0	0	0
ENST00000255040	1	1	159557615	159557891	APCS	0	1	0
ENST00000255108	1	1	44435672	44438087	DPH2	1	0	0
ENST00000255380	1	1	239549865	240070733	CHRM3	1	1	0
ENST00000255409	1	-1	203148059	203151859	CHI3L1	0	0	0
ENST00000255416	1	-1	203136939	203144679	MYBPH	0	0	0
ENST00000255427	1	-1	203185798	203198740	CHIT1	0	0	0
ENST00000255432	1	1	202163029	202287080	LGR6	1	0	0
ENST00000256578	1	1	110158726	110173565	AMPD2	0	0	1
ENST00000256585	1	-1	120336641	120354032	REG4	1	0	0
ENST00000256592	1	1	115572415	115576594	TSHB	0	0	0
ENST00000256593	1	1	110254864	110259959	GSTM5	1	0	0
ENST00000256594	1	-1	110276554	110282862	GSTM3	1	0	0
ENST00000256637	1	-1	109852192	109912152	SORT1	0	0	0
ENST00000256640	1	1	113009163	113062902	WNT2B	1	0	0
ENST00000256644	1	-1	110943871	110950208	LAMTOR5	1	0	1
ENST00000256646	1	-1	120454176	120611948	NOTCH2	1	0	0
ENST00000256649	1	-1	117653682	117663336	TRIM45	1	0	0
ENST00000256652	1	1	117544382	117578778	CD101	0	0	0
ENST00000256658	1	-1	114437370	114447227	AP4B1	1	0	0
ENST00000256785	1	1	196946667	196977617	CFHR5	0	0	0
ENST00000257070	1	-1	32192718	32229485	BAI2	1	1	0
ENST00000257075	1	-1	31404353	31538463	PUM1	1	0	0
ENST00000257100	1	-1	32256025	32264043	SPOCD1	0	1	0
ENST00000257118	1	-1	33789227	33815198	PHC2	1	0	0
ENST00000257177	1	-1	52888947	53018603	ZCCHC11	1	0	0
ENST00000257181	1	1	52870236	52882320	PRPF38A	1	0	1
ENST00000258229	1	-1	233119882	233296029	PCNXL2	0	0	0
ENST00000258243	1	1	229761981	229794847	URB2	1	0	0
ENST00000258281	1	-1	229728858	229761632	TAF5L	1	0	0
ENST00000258298	1	1	178482212	178489652	TEX35	0	0	0
ENST00000258301	1	-1	180941861	180957375	STX6	0	0	0
ENST00000258302	1	-1	182615239	182641954	RGS8	0	0	0
ENST00000258317	1	1	182763485	182798738	NPL	0	0	1
ENST00000258324	1	-1	172410597	172413128	PIGC	1	0	0
ENST00000258341	1	1	182992595	183079623	LAMC1	1	1	0
ENST00000258349	1	-1	173900352	173961893	RC3H1	0	0	0
ENST00000258651	1	-1	63106793	63106793	RP5-849H19.2	0	0	0
ENST00000259154	1	1	215740735	215793399	KCTD3	1	0	1
ENST00000260502	1	-1	94027348	94050529	BCAR3	1	0	0
ENST00000260505	1	-1	84330711	84464614	TTLL7	1	0	0
ENST00000260506	1	1	93913688	94017966	FNBP1L	1	1	0
ENST00000260508	1	-1	89401456	89458268	CCBL2	1	0	0
ENST00000260526	1	-1	94614544	94702971	ARHGAP29	1	1	0
ENST00000260563	1	1	100731763	100756959	RTCA	1	0	1
ENST00000261396	1	-1	229577045	229586272	NUP133	0	0	0
ENST00000261441	1	-1	114304454	114354332	RSBN1	1	0	0
ENST00000261443	1	-1	115259534	115300546	CSDE1	1	0	0
ENST00000261448	1	-1	116242628	116310929	CASQ2	0	0	0
ENST00000261454	1	1	214156524	214208992	PROX1	1	1	0
ENST00000261455	1	-1	212537273	212588064	TMEM206	1	0	0
ENST00000261458	1	1	210502250	210847630	HHAT	1	0	0
ENST00000261461	1	1	212475205	212533980	PPP2R5A	0	0	0
ENST00000261464	1	1	211499957	211545470	TRAF5	1	0	0
ENST00000261465	1	1	209859510	209907649	HSD11B1	0	0	0
ENST00000262340	1	-1	68894505	68915578	RPE65	0	0	0
ENST00000262345	1	1	67773047	67861230	IL12RB2	1	1	0
ENST00000262346	1	-1	70726271	70819662	ANKRD13C	1	0	0
ENST00000262348	1	-1	68619200	68697877	WLS	1	0	0
ENST00000262450	1	-1	6161853	6240005	CHD5	0	1	0
ENST00000262662	1	1	51426417	51439565	CDKN2C	1	0	0
ENST00000262675	1	-1	51752930	51796109	TTC39A	1	0	0
ENST00000262741	1	-1	46505814	46598456	PIK3R3	1	1	0
ENST00000262746	1	-1	45980179	45987281	PRDX1	1	0	0
ENST00000262861	1	-1	232533711	232538138	SIPA1L2	0	0	0
ENST00000262915	1	1	44201934	44395804	ST3GAL3	0	0	0
ENST00000263168	1	1	113161795	113212614	CAPZA1	1	0	1
ENST00000263174	1	1	100111499	100159575	PALMD	1	1	0
ENST00000263177	1	-1	99355806	99469991	LPPR5	0	1	0
ENST00000263187	1	1	76262567	76378381	MSH4	0	0	0
ENST00000263285	1	1	160765928	160797538	LY9	1	0	0
ENST00000263440	1	1	63836441	63902494	ALG6	0	0	1
ENST00000263441	1	1	65713902	65878607	DNAJC6	0	0	0
ENST00000263511	1	-1	16793931	16825698	CROCCP3	1	0	0
ENST00000263525	1	-1	175284330	175375352	TNR	0	0	0
ENST00000263686	1	-1	169558090	169599310	SELP	0	0	0
ENST00000263688	1	1	172501489	172578956	SUCO	1	0	0
ENST00000263693	1	-1	31652592	31660897	NKAIN1	0	0	0
ENST00000263694	1	-1	31732417	31769458	SNRNP40	1	0	1
ENST00000263697	1	-1	28525967	28559432	DNAJC8	1	0	1
ENST00000263702	1	-1	29520329	29557243	MECR	1	0	0
ENST00000263717	1	1	84971974	84991528	SPATA1	1	0	0
ENST00000263723	1	1	87012761	87038297	CLCA4	1	0	0
ENST00000263726	1	1	180199421	180217420	LHX4	1	1	0
ENST00000263733	1	1	178994939	179019414	FAM20B	1	0	0
ENST00000263741	1	-1	1152311	1167272	SDF4	1	0	1
ENST00000263826	1	-1	243651535	243977801	AKT3	0	0	0
ENST00000263831	1	1	244816237	244868858	DESI2	1	0	1
ENST00000263893	1	1	95699711	95712312	RWDD3	1	0	1
ENST00000263932	1	1	12123527	12202344	TNFRSF8	0	0	0
ENST00000263934	1	1	10270863	10363221	KIF1B	1	0	1
ENST00000263946	1	1	201252580	201299202	PKP1	0	1	0
ENST00000263974	1	-1	28915835	28969504	TAF12	1	0	0
ENST00000263979	1	1	25943959	26110154	MAN1C1	1	1	0
ENST00000263980	1	-1	27425306	27480474	SLC9A1	1	0	0
ENST00000264126	1	1	109419603	109439486	GPSM2	1	0	0
ENST00000264128	1	-1	108676658	108742578	SLC25A24	1	0	0
ENST00000264144	1	1	183155373	183209427	LAMC2	1	0	0
ENST00000264181	1	-1	236378855	236444982	ERO1LB	1	0	0
ENST00000264183	1	-1	235330210	235491084	ARID4B	1	0	0
ENST00000264187	1	-1	236139130	236228155	NID1	1	1	0
ENST00000264198	1	-1	20825943	20834398	MUL1	1	0	0
ENST00000264202	1	-1	19665267	19811930	CAPZB	1	0	0
ENST00000264205	1	-1	21543740	21616857	ECE1	1	0	0
ENST00000264211	1	-1	21132976	21503215	EIF4G3	1	0	0
ENST00000264515	1	-1	205055270	205090983	RBBP5	1	0	1
ENST00000265259	1	-1	78509067	78509067	RP11-386I14.2	0	1	0
ENST00000270218	1	1	206972215	207015872	IL19	0	0	0
ENST00000270691	1	-1	17017713	17046459	ESPNP	0	0	0
ENST00000270708	1	-1	3547331	3566495	WRAP73	1	0	1
ENST00000270720	1	-1	1853396	1935140	C1orf222	0	0	0
ENST00000270722	1	1	2985742	3350241	PRDM16	1	1	0
ENST00000270747	1	-1	16524349	16532675	ARHGEF19	1	0	1
ENST00000270776	1	1	10458649	10479687	PGD	1	0	1
ENST00000270792	1	1	26605667	26607256	SH3BGRL3	1	0	0
ENST00000270800	1	-1	24446261	24469530	IL22RA1	1	0	0
ENST00000270812	1	1	26496362	26496909	ZNF593	1	0	0
ENST00000270815	1	-1	36179476	36184308	C1orf216	1	0	0
ENST00000270824	1	-1	36787632	36789060	EVA1B	1	0	0
ENST00000270879	1	-1	27695603	27701219	FCN3	0	0	0
ENST00000271002	1	-1	63906444	63988800	ITGB3BP	1	0	0
ENST00000271029	1	1	82266082	82456075	LPHN2	1	1	0
ENST00000271064	1	1	32042116	32052440	TINAGL1	1	0	1
ENST00000271069	1	-1	32117848	32169438	COL16A1	1	1	0
ENST00000271139	1	-1	47073387	47082383	MOB3C	1	0	0
ENST00000271153	1	1	47264718	47284303	CYP4B1	0	1	0
ENST00000271227	1	1	95285898	95360374	SLC44A3	1	0	1
ENST00000271277	1	1	112938803	112998553	CTTNBP2NL	1	0	1
ENST00000271308	1	-1	109941653	109968924	PSMA5	1	0	0
ENST00000271311	1	1	109255279	109284547	FNDC7	0	0	0
ENST00000271324	1	1	111415775	111441746	CD53	1	0	0
ENST00000271331	1	1	110993822	110998854	PROK1	0	1	0
ENST00000271332	1	1	109792641	109816644	CELSR2	1	1	0
ENST00000271348	1	-1	147228332	147245356	GJA5	0	1	0
ENST00000271357	1	-1	168054516	168106403	GPR161	1	0	0
ENST00000271373	1	-1	167885967	167904971	MPC2	1	0	0
ENST00000271375	1	1	168195176	168211739	SFT2D2	1	0	0
ENST00000271385	1	1	167063282	167095024	DUSP27	0	0	0
ENST00000271411	1	1	167190128	167384737	POU2F1	1	0	1
ENST00000271417	1	-1	166888103	166944460	ILDR2	1	1	0
ENST00000271450	1	1	161475220	161487765	FCGR2A	0	0	0
ENST00000271452	1	1	163291725	163325125	NUF2	1	0	0
ENST00000271469	1	1	162531323	162569061	UAP1	1	0	1
ENST00000271526	1	1	156720402	156770166	PRCC	1	0	1
ENST00000271532	1	-1	157543539	157550111	FCRL4	0	0	0
ENST00000271583	1	1	179851177	179886587	TOR1AIP1	1	0	1
ENST00000271588	1	1	185703683	186158644	HMCN1	1	1	0
ENST00000271619	1	1	150980953	151006282	PRUNE	1	0	1
ENST00000271628	1	-1	149895209	149899324	SF3B4	1	0	1
ENST00000271636	1	1	151482986	151490982	CGN	1	0	1
ENST00000271638	1	-1	152004982	152009389	S100A11	1	0	0
ENST00000271640	1	1	150898739	150913805	SETDB1	1	0	1
ENST00000271643	1	1	150521884	150532536	ADAMTSL4	1	0	0
ENST00000271651	1	-1	150768684	150779162	CTSK	1	0	1
ENST00000271657	1	-1	151264413	151299747	PI4KB	1	0	0
ENST00000271688	1	-1	150937649	150947095	CERS2	1	0	0
ENST00000271690	1	-1	150573327	150601890	ENSA	1	0	1
ENST00000271715	1	-1	151375200	151431628	POGZ	1	0	0
ENST00000271732	1	-1	150618701	150669468	GOLPH3L	1	0	0
ENST00000271745	1	1	210111538	210334074	SYT14	0	1	0
ENST00000271751	1	-1	210856555	211307209	KCNH1	1	1	0
ENST00000271764	1	-1	206655203	206675848	EIF2D	0	0	0
ENST00000271776	1	1	213123862	213161854	VASH2	1	1	0
ENST00000271835	1	-1	152381719	152386690	CRNN	0	0	0
ENST00000271836	1	1	155023762	155034936	ADAM15	1	0	1
ENST00000271843	1	-1	153946988	153949646	JTB	1	0	1
ENST00000271850	1	-1	154128840	154155464	TPM3	1	0	0
ENST00000271854	1	-1	153965161	154127318	NUP210L	0	0	0
ENST00000271857	1	1	153746830	153752302	SLC27A3	1	0	0
ENST00000271877	1	1	154192655	154242676	UBAP2L	1	0	1
ENST00000271883	1	-1	155719508	155826950	GON4L	1	0	0
ENST00000271889	1	1	153940713	153946348	CREB3L4	1	0	1
ENST00000271915	1	-1	154669931	154680503	KCNN3	0	0	0
ENST00000271971	1	1	230883130	230937316	CAPN9	1	0	0
ENST00000272091	1	-1	226170403	226186894	SDE2	1	0	0
ENST00000272102	1	1	228270361	228285553	ARF1	1	0	1
ENST00000272117	1	-1	226819391	226926742	ITPKB	1	0	0
ENST00000272133	1	1	224622362	224776063	CNIH3	1	0	0
ENST00000272134	1	-1	226073982	226076517	LEFTY1	1	0	0
ENST00000272139	1	-1	228288432	228290835	C1orf35	1	0	0
ENST00000272163	1	-1	225589204	225616408	LBR	1	0	0
ENST00000272164	1	-1	228106357	228135494	WNT9A	1	0	0
ENST00000272167	1	1	225997794	226026355	EPHX1	1	0	0
ENST00000272190	1	-1	204123944	204135324	REN	0	0	0
ENST00000272193	1	1	204042243	204094986	SOX13	1	0	1
ENST00000272198	1	1	203003612	203045469	PPFIA4	0	0	0
ENST00000272203	1	-1	204187979	204328822	PLEKHA6	0	0	0
ENST00000272217	1	-1	202102532	202104587	ARL8A	0	0	1
ENST00000278878	1	1	2407754	2435361	PLCH2	0	0	0
ENST00000281087	1	-1	198492352	198510005	ATP6V1G3	0	0	0
ENST00000281701	1	-1	224415036	224517773	NVL	1	0	0
ENST00000281815	1	1	144811748	144828541	NBPF9	0	0	0
ENST00000281834	1	-1	173152873	173174450	TNFSF4	0	0	0
ENST00000281881	1	-1	176826438	177133530	ASTN1	0	1	0
ENST00000282169	1	1	162467041	162492194	UHMK1	1	0	1
ENST00000282670	1	1	67218142	67242934	TCTEX1D1	1	1	0
ENST00000282841	1	1	235490665	235505326	GGPS1	1	0	0
ENST00000282990	1	1	181003139	181024361	MR1	1	0	0
ENST00000283110	1	1	150752748	150752748	RP11-363I22.3	0	0	0
ENST00000283179	1	-1	245014468	245026976	HNRNPU	1	0	0
ENST00000283225	1	1	247901917	247901917	OR14K1	0	0	0
ENST00000284027	1	-1	85391268	85462479	MCOLN2	1	1	0
ENST00000284031	1	-1	85784168	86043667	DDAH1	1	1	0
ENST00000284054	1	1	87099959	87120090	CLCA3P	0	0	0
ENST00000284142	1	-1	76384558	76397576	ASB17	0	0	0
ENST00000284376	1	-1	52818204	52831741	CC2D1B	1	0	0
ENST00000284476	1	1	222988406	223116149	DISP1	1	0	0
ENST00000284523	1	1	228194752	228246687	WNT3A	0	1	0
ENST00000284548	1	1	228395861	228566319	OBSCN	1	1	0
ENST00000284551	1	-1	228581374	228593855	TRIM11	1	0	0
ENST00000284563	1	-1	225674537	225840388	ENAH	1	0	0
ENST00000284617	1	-1	229456758	229477846	CCSAP	1	0	0
ENST00000285735	1	-1	113243728	113249700	RHOC	1	0	0
ENST00000286031	1	1	169764220	169821931	C1orf112	1	0	1
ENST00000286193	1	1	120009844	120015626	HSD3BP1	0	0	0
ENST00000286692	1	-1	111659955	111682660	DRAM2	1	0	0
ENST00000287474	1	-1	100174259	100230853	FRRS1	1	0	0
ENST00000287482	1	-1	100549119	100598306	SASS6	1	0	0
ENST00000287713	1	-1	183217372	183247688	NMNAT2	0	0	0
ENST00000287727	1	1	52608046	52811732	ZFYVE9	1	0	0
ENST00000287859	1	1	186344890	186388141	C1orf27	1	0	1
ENST00000287899	1	-1	54638009	54661092	CYB5RL	0	0	1
ENST00000287968	1	-1	16892935	16939833	NBPF1	1	0	0
ENST00000288048	1	1	12806163	12820703	C1orf158	0	1	0
ENST00000288709	1	-1	2522365	2564305	MMEL1	0	1	0
ENST00000288774	1	-1	2336236	2343830	PEX10	1	0	0
ENST00000289166	1	-1	27331511	27338898	FAM46B	1	1	0
ENST00000289248	1	-1	39351479	39391626	RHBDL2	0	0	0
ENST00000289429	1	1	158223927	158227471	CD1A	0	0	0
ENST00000289451	1	1	158435272	158435272	OR10K1	0	0	0
ENST00000289703	1	-1	205577071	205600760	ELK4	1	0	0
ENST00000289707	1	1	159796540	159804974	SLAMF8	0	0	0
ENST00000289731	1	1	159568088	159568088	OR10J6P	0	0	0
ENST00000289749	1	1	19967048	19983359	NBL1	0	0	1
ENST00000289753	1	1	19991780	20005412	HTR6	0	1	0
ENST00000289779	1	-1	160967747	161008670	RP11-544M22.13	1	0	0
ENST00000289815	1	1	20617412	20680250	VWA5B1	0	1	0
ENST00000289865	1	1	161129240	161135147	USP21	1	0	1
ENST00000289877	1	1	8377886	8403807	SLC45A1	1	1	0
ENST00000289890	1	-1	39715510	39723207	RP11-420K8.1	0	0	1
ENST00000289893	1	1	39549839	39951210	MACF1	0	1	0
ENST00000289902	1	1	161185024	161188671	FCER1G	1	0	1
ENST00000290039	1	1	64936428	65157006	CACHD1	1	1	0
ENST00000290101	1	-1	21922714	21995747	RAP1GAP	0	1	0
ENST00000290122	1	1	22328149	22338943	CELA3A	0	0	0
ENST00000290167	1	-1	22443798	22470225	WNT4	1	1	0
ENST00000290363	1	1	150254953	150258842	C1orf51	1	0	0
ENST00000290419	1	1	202431871	202549602	PPP1R12B	1	0	1
ENST00000290524	1	-1	151314436	151319687	RFX5	1	0	1
ENST00000290541	1	1	151372010	151374293	PSMB4	1	0	1
ENST00000290551	1	1	203274619	203276232	BTG2	1	0	0
ENST00000290583	1	-1	151674881	151688352	CELF3	0	0	0
ENST00000290597	1	-1	19197926	19228956	ALDH4A1	1	0	0
ENST00000290663	1	-1	43849588	43855430	MED8	1	0	1
ENST00000290702	1	-1	153112967	153112967	SPRR2C	0	0	0
ENST00000290722	1	-1	153270338	153283087	PGLYRP3	0	0	0
ENST00000290795	1	-1	46092976	46152084	GPBP1L1	1	0	0
ENST00000291358	1	1	32671236	32672841	IQCC	1	0	0
ENST00000291386	1	-1	1477053	1509858	SSU72	1	0	0
ENST00000291416	1	-1	33611003	33647595	TRIM62	1	0	0
ENST00000292169	1	1	153600402	153604174	S100A1	1	0	0
ENST00000292176	1	1	154975127	154988696	ZBTB7B	1	0	0
ENST00000292180	1	1	154955814	154965378	FLAD1	1	0	1
ENST00000292205	1	-1	154554543	154600331	ADAR	1	1	0
ENST00000292211	1	-1	154521053	154524247	UBE2Q1	0	0	1
ENST00000292254	1	1	155290687	155300194	RUSC1	1	0	0
ENST00000292291	1	-1	156213206	156217748	PAQR6	0	1	0
ENST00000292357	1	1	156863490	156884439	PEAR1	1	1	0
ENST00000294337	1	1	47603107	47614274	CYP4A22	0	0	0
ENST00000294338	1	-1	47649265	47655538	PDZK1IP1	1	0	0
ENST00000294339	1	-1	47681962	47694868	TAL1	1	1	0
ENST00000294353	1	1	53192126	53287111	ZYG11B	1	0	1
ENST00000294360	1	-1	53679771	53686242	C1orf123	1	0	0
ENST00000294383	1	-1	55532032	55551615	USP24	0	0	0
ENST00000294401	1	-1	6694228	6761789	DNAJC11	1	0	0
ENST00000294409	1	1	28995244	29040585	GMEB1	1	0	0
ENST00000294428	1	1	65210778	65296522	RAVER2	1	0	0
ENST00000294435	1	1	10057264	10075840	RBP7	1	1	0
ENST00000294445	1	-1	47011316	47016737	KNCN	0	0	0
ENST00000294454	1	1	16062900	16065719	SLC25A34	1	0	0
ENST00000294484	1	1	11539295	11596381	PTCHD2	1	1	0
ENST00000294485	1	1	11751786	11779641	DRAXIN	1	1	0
ENST00000294489	1	1	13909960	13942400	PDPN	1	0	0
ENST00000294507	1	-1	31205316	31230506	LAPTM5	1	0	0
ENST00000294517	1	1	33546714	33585645	ADC	1	0	1
ENST00000294521	1	1	33207486	33238466	KIAA1522	1	0	0
ENST00000294543	1	-1	20008706	20126348	TMCO4	1	0	0
ENST00000294576	1	-1	1017198	1051440	C1orf159	1	0	0
ENST00000294599	1	-1	3406484	3527702	MEGF6	0	1	0
ENST00000294600	1	1	3668962	3687965	CCDC27	0	0	0
ENST00000294613	1	-1	62146718	62190629	TM2D1	1	0	0
ENST00000294623	1	-1	78409740	78444569	FUBP1	1	0	0
ENST00000294624	1	1	78354200	78408146	NEXN	1	0	0
ENST00000294635	1	-1	74935562	74948946	LRRC53	0	0	0
ENST00000294638	1	1	75594119	75626504	LHX8	0	1	0
ENST00000294649	1	1	107682639	108023233	NTNG1	1	1	0
ENST00000294652	1	1	108918421	109013219	NBPF6	0	0	0
ENST00000294661	1	-1	85723126	85725041	C1orf52	1	0	1
ENST00000294664	1	1	85464830	85598538	WDR63	1	1	0
ENST00000294671	1	-1	89597434	89641604	GBP7	0	0	0
ENST00000294678	1	-1	86814421	86861716	ODF2L	1	0	0
ENST00000294696	1	-1	91726323	91870355	HFM1	1	1	0
ENST00000294702	1	-1	92940319	92949292	GFI1	1	1	0
ENST00000294715	1	1	148928322	148933291	RP11-14N7.2	1	0	0
ENST00000294724	1	1	100316045	100387090	AGL	1	0	1
ENST00000294725	1	-1	196194913	196577345	KCNT2	1	1	0
ENST00000294728	1	1	101185298	101203679	VCAM1	1	0	0
ENST00000294732	1	-1	197053258	197115271	ASPM	1	0	0
ENST00000294740	1	-1	200374068	200379074	ZNF281	1	0	0
ENST00000294742	1	-1	183592401	183604652	ARPC5	1	0	0
ENST00000294753	1	-1	247460714	247494734	ZNF496	1	0	0
ENST00000294785	1	1	160313176	160327939	NCSTN	1	0	1
ENST00000294794	1	-1	161952982	161953386	OLFML2B	0	0	0
ENST00000294800	1	-1	161592986	161600845	FCGR3B	0	0	0
ENST00000294811	1	-1	209955661	209957723	C1orf74	1	0	0
ENST00000294816	1	-1	165171104	165182445	LMX1A	0	0	0
ENST00000294818	1	1	165513244	165532742	LRRC52	0	0	0
ENST00000294829	1	1	212797789	212797789	FAM71A	0	0	0
ENST00000294848	1	1	179561025	179659831	TDRD5	1	0	0
ENST00000294854	1	1	182419281	182529414	RGSL1	0	0	0
ENST00000294889	1	1	220863187	220869954	C1orf115	1	0	0
ENST00000294981	1	1	206748505	206792957	MAPKAPK2	0	0	0
ENST00000294984	1	1	207070789	207076321	IL24	0	0	0
ENST00000294997	1	1	207818458	207851543	CR1L	1	0	0
ENST00000295006	1	1	223889295	223962536	CAPN2	0	0	0
ENST00000295008	1	-1	228294380	228296850	MRPL55	1	0	0
ENST00000295012	1	-1	228391207	228401123	C1orf145	1	0	0
ENST00000295024	1	-1	224572845	224621386	WDR26	1	0	0
ENST00000295033	1	-1	228595737	228604088	TRIM17	1	1	0
ENST00000295051	1	1	231762561	231954075	DISC1	1	0	0
ENST00000295294	1	1	151009046	151019127	BNIPL	0	0	0
ENST00000295314	1	-1	151142464	151148400	TMOD4	0	0	1
ENST00000295367	1	1	152974223	152975478	SPRR3	0	0	0
ENST00000295536	1	-1	154990996	155005910	DCST2	0	0	0
ENST00000295542	1	1	155006300	155021470	DCST1	0	0	0
ENST00000295566	1	-1	155629237	155658450	YY1AP1	1	0	0
ENST00000295591	1	1	201159953	201197514	IGFN1	0	0	0
ENST00000295598	1	1	116915290	116947038	ATP1A1	1	0	1
ENST00000295624	1	1	201617450	201788965	NAV1	1	0	0
ENST00000295640	1	1	201951500	201972365	RNPEP	1	0	1
ENST00000295682	1	-1	155141884	155145697	KRTCAP2	1	0	0
ENST00000295688	1	-1	156278760	156307945	CCT3	1	0	0
ENST00000295694	1	1	156252726	156261176	TMEM79	1	0	0
ENST00000295702	1	-1	155981601	155990679	SSR2	1	0	1
ENST00000295713	1	1	206266906	206268990	SRGAP2	0	0	0
ENST00000295809	1	1	158979708	159024611	IFI16	1	0	1
ENST00000296214	1	-1	37958176	37980258	MEAF6	1	0	1
ENST00000296215	1	-1	38000050	38019607	SNIP1	1	0	1
ENST00000296218	1	1	38022520	38030627	DNALI1	1	0	1
ENST00000296380	1	1	40974413	40980187	EXO5	1	0	1
ENST00000296387	1	-1	43198764	43205512	CLDN19	0	0	0
ENST00000302084	1	-1	247875045	247875045	OR6F1	0	0	0
ENST00000302101	1	1	160336857	160340347	NHLH1	0	0	0
ENST00000302118	1	1	55505221	55529042	PCSK9	1	1	0
ENST00000302127	1	-1	112318431	112531370	KCND3	1	0	0
ENST00000302250	1	-1	55074855	55088951	FAM151A	1	0	0
ENST00000302271	1	-1	23630264	23670704	HNRNPR	1	0	0
ENST00000302291	1	-1	23410516	23495259	LUZP1	1	0	0
ENST00000302500	1	-1	109472130	109492931	CLCC1	0	0	0
ENST00000302617	1	-1	158516918	158516918	OR6Y1	0	0	0
ENST00000302631	1	-1	155225770	155231877	SCAMP3	1	0	1
ENST00000302637	1	1	220267444	220320835	IARS2	1	0	1
ENST00000302692	1	1	9599541	9642357	SLC25A33	1	0	1
ENST00000302946	1	-1	41481269	41485898	SLFNL1	0	0	0
ENST00000303143	1	-1	36560837	36565651	COL8A2	0	0	0
ENST00000303343	1	1	155108326	155110656	SLC50A1	1	0	0
ENST00000303469	1	-1	169761670	169763774	METTL18	1	0	0
ENST00000303569	1	-1	153920151	153930821	CRTC2	1	0	0
ENST00000303635	1	1	6845384	6947714	CAMTA1	1	0	0
ENST00000303721	1	1	59762310	60228175	FGGY	1	0	0
ENST00000304244	1	1	200842083	200842083	GPR25	0	1	0
ENST00000304457	1	-1	11126675	11159778	EXOSC10	1	0	0
ENST00000304465	1	1	121107124	121129495	SRGAP2C	0	0	0
ENST00000304526	1	-1	67263424	67266730	INSL5	0	0	0
ENST00000304534	1	1	206680879	206650387	RASSF5	0	0	0
ENST00000304685	1	1	183605220	183895239	RGL1	1	0	0
ENST00000304760	1	-1	154451957	154458419	SHE	0	0	0
ENST00000304786	1	1	225965531	225976942	SRP9	1	0	1
ENST00000304952	1	-1	934342	935246	HES4	1	0	0
ENST00000304979	1	1	43124096	43133022	PPIH	1	0	1
ENST00000305352	1	1	101702444	101704378	S1PR1	1	1	0
ENST00000305392	1	-1	28473677	28520233	PTAFR	0	0	0
ENST00000305943	1	1	228674762	228681584	RNF187	1	0	1
ENST00000306031	1	-1	97543299	98386440	DPYD	1	0	0
ENST00000306052	1	-1	53712240	53793461	LRP8	1	0	0
ENST00000306121	1	1	99127236	99225610	SNX7	1	0	1
ENST00000306256	1	1	2323267	2334474	RER1	1	0	1
ENST00000306562	1	1	249132409	249141251	ZNF672	1	0	1
ENST00000306601	1	-1	249144205	249153117	ZNF692	1	0	0
ENST00000306666	1	-1	71318036	71512364	PTGER3	1	0	0
ENST00000306687	1	1	248402231	248402231	OR2M4	0	0	0
ENST00000306821	1	-1	71861623	72566428	NEGR1	0	0	0
ENST00000307089	1	1	46805849	46827242	NSUN4	1	0	1
ENST00000307098	1	1	153003678	153004803	SPRR1B	0	0	0
ENST00000307122	1	1	152956557	152957688	SPRR1A	0	0	0
ENST00000307297	1	1	62208149	62579725	INADL	1	0	0
ENST00000307340	1	-1	215796236	216596556	USH2A	0	0	0
ENST00000307546	1	1	113933371	114224834	MAGI3	1	0	0
ENST00000307714	1	1	32479430	32508128	KHDRBS1	1	0	0
ENST00000307786	1	1	1846266	1848586	CALML6	0	0	0
ENST00000307940	1	-1	150547032	150551319	MCL1	1	0	1
ENST00000308105	1	1	244515937	244552253	C1orf100	0	0	0
ENST00000308182	1	-1	26648350	26670236	AIM1L	0	0	0
ENST00000308271	1	-1	22004791	22109317	USP48	1	0	0
ENST00000308284	1	-1	177893091	177897094	SEC16B	0	0	0
ENST00000308302	1	-1	204167288	204170761	GOLT1A	0	1	0
ENST00000308641	1	-1	183615541	183622207	APOBEC4	0	0	0
ENST00000308647	1	1	1407143	1430865	ATAD3B	1	0	1
ENST00000308733	1	1	41204508	41236381	NFYC	0	0	0
ENST00000308769	1	-1	175913967	176175708	RFWD2	1	0	0
ENST00000308873	1	-1	25226002	25255234	RUNX3	1	1	0
ENST00000308986	1	-1	202116141	202129673	PTPN7	1	0	0
ENST00000308987	1	1	61808070	154951201	CKS1B	0	0	0
ENST00000309048	1	1	10490159	10502322	APITD1	1	0	1
ENST00000309092	1	1	150266289	150280482	MRPS21	1	0	0
ENST00000309212	1	-1	1288072	1293836	MXRA8	1	0	0
ENST00000309276	1	-1	113252616	113257598	PPM1J	1	0	0
ENST00000309471	1	1	146373546	146465878	NBPF12	1	1	0
ENST00000309502	1	1	203059782	203134389	ADORA1	0	0	0
ENST00000309519	1	1	44444615	44455970	B4GALT2	1	0	1
ENST00000309758	1	1	161494036	161494036	HSPA6	1	0	0
ENST00000309777	1	-1	32680078	32687908	TMEM234	1	0	0
ENST00000309851	1	1	110230467	110235828	GSTM1	1	0	0
ENST00000309892	1	1	144135691	144136661	DRD5P2	0	0	0
ENST00000310027	1	-1	156374048	156399168	C1orf61	0	1	0
ENST00000310055	1	1	27306656	27307320	RP11-344H11.4	0	0	0
ENST00000310256	1	1	231114727	231135884	ARV1	1	0	1
ENST00000310260	1	1	116184574	116233740	VANGL1	1	1	1
ENST00000310483	1	-1	153931575	153935971	SLC39A1	1	0	0
ENST00000310611	1	1	110036722	110038378	CYB561D1	1	0	0
ENST00000310638	1	-1	47394849	47406911	CYP4A11	0	0	0
ENST00000310701	1	-1	148005466	148025761	NBPF14	0	0	1
ENST00000310739	1	1	43855553	43916008	SZT2	1	0	0
ENST00000310833	1	-1	208059884	208084347	CD34	1	1	0
ENST00000310916	1	-1	15442448	15478787	TMEM51-AS1	1	0	0
ENST00000310955	1	1	43824626	43828622	CDC20	1	0	1
ENST00000310991	1	-1	1849029	1850621	TMEM52	0	0	0
ENST00000311223	1	-1	182350840	182360814	GLUL	1	0	0
ENST00000311224	1	-1	160518035	160549182	CD84	0	0	0
ENST00000311672	1	1	46769303	46782224	UQCRH	1	0	1
ENST00000311841	1	-1	54606897	54638276	RP11-446E24.4	0	0	0
ENST00000311890	1	-1	16340523	16344260	HSPB7	0	0	0
ENST00000311990	1	-1	35439957	35444279	RP11-244H3.1	0	0	0
ENST00000312210	1	-1	150969025	150978788	FAM63A	1	0	0
ENST00000312233	1	-1	53971910	54199577	GLIS1	0	1	0
ENST00000312239	1	-1	21069154	21113688	HP1BP3	1	0	0
ENST00000312263	1	1	167905021	168044609	DCAF6	1	0	1
ENST00000312413	1	1	11866320	11900200	CLCN6	1	0	1
ENST00000312553	1	1	53527854	53550185	PODN	1	1	0
ENST00000312726	1	1	228327991	228336366	GUK1	1	0	1
ENST00000312753	1	-1	145509752	145515189	GNRHR2	1	0	0
ENST00000312793	1	1	11821844	11849327	C1orf167	0	1	0
ENST00000312808	1	1	36771994	36786657	SH3D21	1	0	0
ENST00000313146	1	-1	156691683	156696698	ISG20L2	1	0	1
ENST00000313334	1	1	52521797	52552384	BTF3L4	1	0	1
ENST00000313342	1	-1	144676874	144679893	WI2-1896O14.1	0	0	0
ENST00000313382	1	-1	144952201	145039590	PDE4DIP	1	0	0
ENST00000313433	1	-1	28218035	28223516	RPA2	0	0	1
ENST00000313667	1	-1	155916646	155948156	ARHGEF2	1	0	0
ENST00000313835	1	-1	145764596	145826888	GPR89A	1	0	0
ENST00000313929	1	-1	155183616	155188639	GBAP1	0	0	0
ENST00000313961	1	-1	163080911	163172582	RGS5	0	0	0
ENST00000313984	1	-1	235613238	235667441	B3GALNT2	1	0	0
ENST00000314011	1	-1	23685941	23694466	ZNF436	1	0	1
ENST00000314113	1	-1	23516993	23518388	HTR1D	0	0	0
ENST00000314136	1	-1	150190717	150208081	ANP32E	1	0	0
ENST00000314163	1	1	147400506	147464943	GPR89B	1	0	1
ENST00000314340	1	1	11796141	11810134	AGTRAP	1	0	0
ENST00000314485	1	-1	160061130	160068199	IGSF8	1	0	0
ENST00000314607	1	1	35734568	35885071	ZMYM4	1	0	0
ENST00000314668	1	1	15573768	15723793	FHAD1	1	0	0
ENST00000314675	1	-1	26608775	26633083	UBXN11	1	0	0
ENST00000314754	1	1	207495093	207532891	CD55	1	0	1
ENST00000314833	1	-1	242252272	242612656	PLD5	0	0	0
ENST00000314835	1	1	155715620	155719714	MSTO2P	1	0	0
ENST00000314902	1	-1	158389718	158389718	OR10K2	0	0	0
ENST00000314933	1	1	22979682	22987305	C1QB	0	1	0
ENST00000315033	1	1	101003693	101004450	GPR88	0	1	0
ENST00000315067	1	1	151735445	151743553	OAZ3	1	0	0
ENST00000315174	1	-1	156904632	157014091	ARHGEF11	1	0	0
ENST00000315554	1	1	22379120	22417921	CDC42	1	0	1
ENST00000315713	1	1	94883933	94982608	ABCD3	1	0	1
ENST00000315732	1	-1	36856839	36863368	LSM10	1	0	0
ENST00000315741	1	1	93297582	93301747	RPL5	1	0	1
ENST00000315781	1	1	227922697	227963490	SNAP47	1	0	1
ENST00000315913	1	1	44679145	44686231	DMAP1	1	0	1
ENST00000315927	1	-1	207217194	207224033	YOD1	1	0	1
ENST00000316005	1	1	89149905	89298928	PKN2	1	0	0
ENST00000316073	1	-1	152126071	152131660	RPTN	0	0	0
ENST00000316156	1	1	36621180	36645849	MAP7D1	1	0	1
ENST00000316361	1	-1	111136202	111148850	KCNA2	1	0	0
ENST00000316412	1	1	13736907	13747172	PRAMEF20	0	0	0
ENST00000316459	1	1	33005028	33065688	ZBTB8A	1	0	1
ENST00000316721	1	1	155178490	155183275	MTX1	1	0	1
ENST00000316891	1	-1	40306723	40348990	TRIT1	1	0	0
ENST00000317122	1	-1	16160560	16160560	RP11-169K16.9	1	0	0
ENST00000317450	1	-1	248801588	248801588	OR2T35	0	0	0
ENST00000317477	1	-1	62702651	62784777	KANK4	1	1	0
ENST00000317490	1	1	2316811	2316996	AL513477.1	0	0	0
ENST00000317538	1	-1	35449523	35497416	ZMYM6	1	0	0
ENST00000317673	1	-1	1571100	1588825	CDK11B	1	0	1
ENST00000317704	1	1	77747736	78024287	AK5	1	1	0
ENST00000317861	1	1	248512077	248512077	OR14C36	0	0	0
ENST00000317868	1	1	63249806	63284676	ATG4C	1	0	1
ENST00000317869	1	-1	12907261	12908534	HNRNPCL1	0	0	0
ENST00000317965	1	-1	248486894	248486894	OR2M7	0	0	0
ENST00000317996	1	-1	248457918	248457918	OR2T12	0	0	0
ENST00000318021	1	-1	248436073	248436073	OR2T33	0	0	0
ENST00000318074	1	1	27668513	27680204	SYTL1	1	0	0
ENST00000318104	1	1	248285234	248285234	OR2M1P	0	0	0
ENST00000318130	1	-1	184659365	184723623	EDEM3	1	0	0
ENST00000318160	1	-1	240652873	240775184	GREM2	1	1	0
ENST00000318220	1	1	21766631	21809636	NBPF3	1	0	1
ENST00000318244	1	1	248097071	248097071	OR2AJ1	0	0	0
ENST00000318247	1	-1	151778547	151804201	RORC	1	0	0
ENST00000318289	1	-1	161007421	161008670	TSTD1	1	0	1
ENST00000318749	1	-1	247614255	247614255	OR2B11	0	0	0
ENST00000318803	1	1	77333165	77528660	ST6GALNAC5	1	1	0
ENST00000318837	1	-1	117117031	117210240	IGSF3	1	0	0
ENST00000318906	1	-1	231359509	231376770	C1orf131	1	0	1
ENST00000318967	1	1	153700543	153745669	INTS3	1	0	0
ENST00000319084	1	1	6640061	6648976	ZBTB48	1	0	1
ENST00000319092	1	-1	117075558	117075558	NAP1L4P1	0	0	0
ENST00000319223	1	1	54411750	54433338	LRRC42	1	0	1
ENST00000319387	1	1	178511887	178516229	C1orf220	1	0	0
ENST00000319394	1	1	27561007	27632677	WDTC1	1	0	1
ENST00000319637	1	-1	38179561	38218548	EPHA10	1	1	0
ENST00000319653	1	1	240177648	240637428	FMN2	0	0	0
ENST00000319701	1	1	181205524	181207706	RP11-380B22.1	0	0	0
ENST00000319769	1	-1	161145598	161147213	B4GALT3	1	0	1
ENST00000319942	1	1	76251913	76260195	RABGGTB	1	0	1
ENST00000319968	1	1	248084320	248084320	OR2T8	0	0	0
ENST00000320002	1	1	247768856	247768856	OR2G3	0	0	0
ENST00000320065	1	1	247751662	247751662	OR2G2	0	0	0
ENST00000320139	1	1	156182773	156212824	PMF1-BGLAP	1	0	1
ENST00000320153	1	1	15943995	15986332	DDI2	1	0	0
ENST00000320238	1	-1	116378998	116379313	NHLH2	0	1	0
ENST00000320307	1	-1	159887897	159895240	TAGLN2	1	0	0
ENST00000320334	1	1	114522063	114523571	OLFML3	1	0	0
ENST00000320387	1	-1	228651804	228651804	HIST3H2BA	1	1	0
ENST00000320493	1	1	196788887	196800927	CFHR1	0	0	0
ENST00000320498	1	1	10509776	10511434	CORT	0	0	0
ENST00000320567	1	-1	27276053	27286841	C1orf172	1	0	0
ENST00000320606	1	-1	76209103	76209108	RP4-682C21.2	0	0	0
ENST00000321265	1	1	27226729	27269151	NUDC	1	0	1
ENST00000321327	1	-1	230457392	230513244	PGBD5	0	0	0
ENST00000321336	1	-1	2976181	2976179	LINC00982	0	1	0
ENST00000321358	1	1	43148098	43162851	YBX1	1	0	1
ENST00000321418	1	1	16154724	16154724	RP11-169K16.8	0	0	0
ENST00000321556	1	1	20959948	20976927	PINK1	1	0	1
ENST00000321751	1	-1	1309110	1310085	AURKAIP1	1	0	0
ENST00000321792	1	-1	89445139	89458268	RBMXL1	1	0	0
ENST00000321830	1	-1	28527013	28527105	AL353354.1	0	0	0
ENST00000321935	1	1	159770302	159777968	FCRL6	0	0	0
ENST00000322067	1	-1	220230824	220263028	BPNT1	1	0	0
ENST00000322209	1	-1	145139025	145139027	NUDT4P1	1	0	0
ENST00000322302	1	-1	160801061	160832407	CD244	0	0	0
ENST00000322343	1	-1	150670536	150693280	HORMAD1	0	0	0
ENST00000322679	1	1	54359884	54375604	DIO1	0	0	0
ENST00000322753	1	1	19923477	19952881	MINOS1	1	0	1
ENST00000322792	1	-1	31567834	31568328	SEPW1P	0	0	0
ENST00000322875	1	1	207925402	207966864	CD46	1	0	1
ENST00000323223	1	1	229385383	229385383	TMEM78	0	0	0
ENST00000323275	1	-1	1246986	1259961	CPSF3L	1	0	0
ENST00000323397	1	1	145470508	145473209	ANKRD34A	1	1	0
ENST00000323699	1	1	224363458	224380034	DEGS1	0	0	0
ENST00000323770	1	-1	13182960	13182993	HNRNPCP5	0	0	0
ENST00000323825	1	-1	221874766	221915323	DUSP10	1	0	0
ENST00000323848	1	1	24958207	24976462	SRRM1	0	1	1
ENST00000323874	1	1	29563028	29652111	PTPRU	1	1	0
ENST00000324048	1	1	151254094	151263191	ZNF687	1	0	0
ENST00000324379	1	1	40204573	40218959	PPIE	1	1	1
ENST00000324778	1	1	178694300	178885465	RALGPS2	1	0	1
ENST00000324852	1	-1	207131310	207143432	FCAMR	0	0	0
ENST00000324856	1	1	27099455	27105514	ARID1A	0	0	0
ENST00000324862	1	1	150294002	150325309	PRPF3	1	0	1
ENST00000324978	1	1	154293566	154296065	AQP10	0	1	0
ENST00000325425	1	1	1215816	1226634	SCNN1D	0	0	0
ENST00000325632	1	-1	158778189	158778189	OR10AA1P	0	0	0
ENST00000325722	1	-1	35899091	36022808	KIAA0319L	1	0	0
ENST00000325769	1	-1	158693903	158693903	OR6K4P	0	0	0
ENST00000325945	1	1	119911402	119936408	HAO2	0	0	0
ENST00000325963	1	1	144431632	144436815	RP11-403I13.4	0	0	0
ENST00000326105	1	-1	175013762	175013762	SDCCAG3P2	0	0	0
ENST00000326197	1	-1	41492872	41627036	SCMH1	0	0	0
ENST00000326225	1	-1	247002400	247094610	AHCTF1	1	0	0
ENST00000326233	1	1	152769227	152770249	LCE1D	0	0	0
ENST00000326245	1	-1	160846329	160850944	ITLN1	0	0	0
ENST00000326413	1	1	151682909	151701964	RIIAD1	0	0	0
ENST00000326637	1	1	74663947	75009590	TNNI3K	1	0	0
ENST00000326665	1	-1	75033795	75100349	C1orf173	0	0	0
ENST00000326729	1	1	110198703	110203787	GSTM4	1	0	1
ENST00000326734	1	1	752751	754103	FAM87B	0	0	0
ENST00000326735	1	-1	17312453	17338224	ATP13A2	1	0	0
ENST00000326786	1	-1	157090983	157108108	ETV3	1	0	1
ENST00000326837	1	-1	160185505	160232239	DCAF8	1	0	0
ENST00000326956	1	-1	54692305	54871626	SSBP3	1	0	0
ENST00000327044	1	-1	879584	894595	NOC2L	1	0	1
ENST00000327057	1	-1	54498816	54500462	AL353898.2	0	0	1
ENST00000327086	1	1	224183597	224191222	RP11-504P24.3	0	0	0
ENST00000327247	1	-1	155204243	155210877	GBA	1	0	1
ENST00000327274	1	-1	212224829	212224829	RPL21P28	0	0	0
ENST00000327299	1	1	65613232	65691746	AK4	1	1	0
ENST00000327308	1	-1	85093913	85097293	C1orf180	0	0	0
ENST00000327331	1	1	38158090	38173994	CDCA8	1	0	1
ENST00000327449	1	1	228744885	228785811	DUSP5P1	1	0	0
ENST00000327535	1	-1	24480647	24513681	IFNLR1	1	1	0
ENST00000327582	1	-1	40235195	40235195	OXCT2	1	1	0
ENST00000327794	1	1	225117356	225586756	DNAH14	1	0	0
ENST00000327795	1	1	13516066	13526312	PRAMEF21	0	0	0
ENST00000328051	1	1	152943142	152944347	SPRR4	0	0	0
ENST00000328089	1	1	9352939	9427507	SPSB1	1	0	1
ENST00000328189	1	-1	117686209	117753446	VTCN1	0	0	0
ENST00000328191	1	1	6631001	6638713	TAS1R1	0	0	0
ENST00000328205	1	-1	226418858	226496810	LIN9	1	0	0
ENST00000328249	1	1	43282795	43308188	ERMAP	1	0	1
ENST00000328299	1	1	76540404	77042531	ST6GALNAC3	1	0	0
ENST00000328570	1	-1	248721784	248721784	OR2T29	0	0	0
ENST00000328596	1	-1	1139224	1141765	TNFRSF18	1	1	0
ENST00000328664	1	1	25599039	25655389	RHD	0	1	1
ENST00000328703	1	1	154245144	154248092	HAX1	1	0	1
ENST00000328713	1	1	215044077	215044077	GAPDHP24	0	0	0
ENST00000328782	1	-1	248737022	248737022	OR2T34	0	0	0
ENST00000328928	1	1	28199055	28212378	THEMIS2	1	0	0
ENST00000329006	1	1	38259474	38265239	MANEAL	1	0	1
ENST00000329117	1	1	156611182	156622040	BCAN	0	0	0
ENST00000329151	1	-1	33360196	33366824	TMEM54	1	0	0
ENST00000329231	1	-1	47098413	47133729	ATPAF1	1	0	0
ENST00000329256	1	1	153389000	153391621	S100A7A	0	0	0
ENST00000329281	1	1	169337208	169345778	BLZF1	1	0	1
ENST00000329291	1	1	249200395	249210801	PGBD2	1	0	1
ENST00000329421	1	-1	32799433	32801548	MARCKSL1	1	0	1
ENST00000329454	1	1	16330731	16332414	C1orf64	0	0	0
ENST00000329536	1	-1	143354963	143466849	RP11-435B5.4	1	0	0
ENST00000329601	1	-1	24382525	24438521	MYOM3	1	0	0
ENST00000329608	1	1	110452864	110471474	CSF1	1	1	0
ENST00000329654	1	1	66258197	66837996	PDE4B	1	1	0
ENST00000329800	1	1	205225329	205240941	TMCC2	0	0	0
ENST00000330087	1	1	13641973	13648095	PRAMEF15	0	0	0
ENST00000330165	1	1	145507598	145509166	RBM8A	1	0	0
ENST00000330263	1	1	19578033	19585175	MRTO4	1	0	1
ENST00000330330	1	-1	104230037	104238664	AMY1B	0	0	0
ENST00000330379	1	-1	33772367	33777653	A3GALT2	0	0	0
ENST00000330388	1	-1	1177826	1179761	FAM132A	1	1	0
ENST00000330493	1	1	202789394	202794314	RP11-480I12.4	0	0	0
ENST00000330500	1	-1	248756052	248756052	OR2T10	0	0	0
ENST00000330659	1	-1	59096513	59096513	RP4-592A1.2	0	0	0
ENST00000330803	1	-1	248789420	248789420	OR2T11	0	0	0
ENST00000330881	1	1	12976450	12979672	PRAMEF7	0	0	0
ENST00000330947	1	1	89990462	90058330	LRRC8B	1	0	1
ENST00000331110	1	-1	240938815	241518999	RGS7	0	1	0
ENST00000331128	1	-1	149859019	149859019	HIST2H2AB	1	0	0
ENST00000331314	1	-1	200593024	200638895	DDX59	1	0	0
ENST00000331433	1	1	16345370	16360106	CLCNKA	0	0	0
ENST00000331491	1	-1	149784826	149784826	HIST2H3D	1	0	0
ENST00000331555	1	-1	206098792	206116582	C1orf186	0	0	0
ENST00000331565	1	1	110693108	110737201	SLC6A17	0	0	0
ENST00000331593	1	1	39957318	39991321	BMP8A	0	1	0
ENST00000331747	1	-1	65450291	65450291	SLC2A3P2	0	0	0
ENST00000331830	1	1	205012325	205042784	CNTN2	0	1	0
ENST00000331835	1	-1	87328132	87379711	2015-09-01	1	0	0
ENST00000331838	1	-1	241756904	241803184	OPN3	1	0	0
ENST00000331856	1	-1	39987952	40007392	RP11-69E11.4	0	0	0
ENST00000331941	1	-1	36931644	36948412	CSF3R	0	0	0
ENST00000332100	1	-1	102251892	102251896	RP11-556K13.1	0	0	0
ENST00000332102	1	-1	57463698	57756636	DAB1	0	0	0
ENST00000332127	1	1	203764782	203821269	ZC3H11A	1	0	0
ENST00000332129	1	-1	200942118	200992471	KIF21B	1	0	0
ENST00000332217	1	-1	159283460	159283460	OR10J3	0	0	0
ENST00000332296	1	1	12851546	12855587	PRAMEF1	0	0	0
ENST00000332305	1	1	16083102	16091459	FBLIM1	1	0	1
ENST00000332530	1	1	12776118	12785189	AADACL3	0	0	0
ENST00000332831	1	-1	621059	621059	OR4F16	0	0	0
ENST00000332912	1	-1	213003483	213020922	C1orf227	0	0	0
ENST00000332947	1	1	20878932	20878932	FAM43B	0	0	0
ENST00000333070	1	1	32739722	32751115	LCK	0	0	0
ENST00000333279	1	-1	173578700	173638956	ANKRD45	1	1	0
ENST00000333360	1	-1	169691781	169703112	SELE	0	0	0
ENST00000333854	1	-1	2113233	2113233	RP11-181G12.2	0	0	0
ENST00000333868	1	-1	15818765	15850564	CASP9	1	0	0
ENST00000333881	1	1	152573138	152573138	LCE3C	0	0	0
ENST00000334047	1	-1	94994781	95007093	F3	1	0	0
ENST00000334103	1	-1	48998527	50489435	AGBL4	1	0	0
ENST00000334122	1	1	47134527	47138545	TEX38	1	0	0
ENST00000334163	1	-1	145592605	145610744	POLR3C	1	0	1
ENST00000334179	1	1	110655062	110655062	UBL4B	0	0	0
ENST00000334194	1	1	47533160	47583438	CYP4Z1	0	0	0
ENST00000334218	1	-1	227177567	227504706	CDC42BPA	1	0	0
ENST00000334232	1	1	236511562	236645567	EDARADD	0	0	0
ENST00000334269	1	1	152483320	152483990	LCE5A	0	1	0
ENST00000334351	1	1	29663	24287930	PNRC2	1	0	0
ENST00000334371	1	1	152748848	152748848	LCE1F	0	0	0
ENST00000334429	1	1	16972069	16976569	MST1P2	1	0	0
ENST00000334438	1	-1	158368312	158368312	OR10T2	0	0	0
ENST00000334513	1	-1	145586115	145589236	NUDT17	1	0	1
ENST00000334588	1	-1	156565512	156571201	GPATCH4	1	0	1
ENST00000334600	1	-1	13668269	13673434	PRAMEF14	0	0	0
ENST00000334632	1	-1	158532441	158532441	OR6P1	0	0	0
ENST00000334634	1	1	155146376	155156273	TRIM46	1	0	0
ENST00000334652	1	1	93645920	93744020	CCDC18	1	0	0
ENST00000334793	1	1	47901689	47901689	FOXD2	1	1	0
ENST00000334815	1	1	45792545	45792545	HPDL	1	0	0
ENST00000334857	1	-1	159504793	159504793	OR10J5	0	0	0
ENST00000334866	1	1	144615131	144621447	RP11-640M9.2	0	0	0
ENST00000335071	1	1	47881744	47881744	FOXE3	0	1	0
ENST00000335094	1	-1	158735466	158735466	OR6N1	0	0	0
ENST00000335123	1	1	152799949	152799949	LCE1A	0	0	0
ENST00000335137	1	1	69091	69091	OR4F5	0	0	0
ENST00000335282	1	1	43610824	43621877	FAM183A	0	1	0
ENST00000335496	1	-1	16713612	16763623	SPATA21	0	0	0
ENST00000335497	1	1	45097404	45116376	RNF220	1	0	1
ENST00000335514	1	1	28562620	28562872	ATPIF1	1	0	0
ENST00000335535	1	1	152680636	152681523	LCE4A	0	0	0
ENST00000335577	1	-1	227615	234355	AP006222.2	0	0	0
ENST00000335580	1	1	120106689	120113879	HSD3BP4	0	0	0
ENST00000335633	1	1	152586287	152586287	LCE3B	0	0	0
ENST00000335648	1	1	23695490	23697632	C1orf213	1	0	0
ENST00000335674	1	-1	152595310	152595310	LCE3A	0	0	0
ENST00000335772	1	-1	160965001	160990800	F11R	1	0	0
ENST00000336092	1	-1	201373625	201390801	TNNI1	0	0	0
ENST00000336119	1	1	247579458	247611707	NLRP3	1	0	0
ENST00000336230	1	1	54649714	54675619	MRPL37	0	0	1
ENST00000336294	1	1	32537632	32568032	TMEM39B	1	0	0
ENST00000336338	1	-1	118496487	118727694	SPAG17	0	0	0
ENST00000336415	1	-1	243287730	243418342	CEP170	1	0	0
ENST00000336454	1	1	100810584	100983807	CDC14A	0	0	0
ENST00000336559	1	-1	161274525	161279629	MPZ	0	0	0
ENST00000336689	1	-1	23755056	23810498	ASAP3	1	0	0
ENST00000336751	1	1	145413278	146708002	HFE2	0	1	0
ENST00000336798	1	-1	31342314	31349399	SDC3	0	0	0
ENST00000336830	1	1	161692449	161697037	FCRLB	0	0	0
ENST00000336937	1	1	212788364	212792700	ATF3	0	0	1
ENST00000337020	1	1	197881037	197901049	LHX9	1	1	0
ENST00000337107	1	1	22303514	22315755	CELA3B	0	0	0
ENST00000337132	1	1	16767219	16785337	NECAP2	1	0	1
ENST00000337338	1	1	90286573	90398626	LRRC8D	1	0	0
ENST00000337393	1	-1	91380859	91487547	ZNF644	1	0	0
ENST00000337428	1	1	156890442	156902645	LRRC71	0	1	0
ENST00000337604	1	-1	155158599	155162577	MUC1	1	0	0
ENST00000337809	1	1	52082764	52253387	OSBPL9	1	0	0
ENST00000337907	1	-1	8412457	8585818	RERE	1	0	0
ENST00000338272	1	1	109632425	109637039	TMEM167B	1	0	1
ENST00000338353	1	-1	166026674	166135223	FAM78B	1	1	0
ENST00000338366	1	-1	109605108	109618543	TAF13	1	0	0
ENST00000338513	1	1	35220648	35222908	GJB5	0	0	0
ENST00000338515	1	1	204797782	204985436	NFASC	1	1	0
ENST00000338591	1	1	895967	897206	KLHL17	0	0	0
ENST00000338597	1	-1	36277	24306681	SRSF10	1	0	0
ENST00000338639	1	1	8021723	8044954	PARK7	1	0	1
ENST00000338660	1	1	1370903	1374461	VWA1	1	0	0
ENST00000338855	1	1	26517052	26528980	CATSPER4	0	0	0
ENST00000338858	1	-1	102269042	102312401	OLFM3	0	0	0
ENST00000338895	1	1	3773845	3800071	DFFB	1	0	0
ENST00000338920	1	1	171454651	171560726	PRRC2C	1	0	0
ENST00000339113	1	1	1447910	1469306	ATAD3A	1	0	1
ENST00000339145	1	-1	27992572	27998634	IFI6	1	0	0
ENST00000339258	1	-1	158746472	158746472	OR6N2	0	0	0
ENST00000339276	1	1	27189633	27189633	SFN	1	0	0
ENST00000339355	1	-1	45271585	45271585	TCTEX1D4	0	0	0
ENST00000339381	1	1	1266694	1268886	TAS1R3	0	0	0
ENST00000339385	1	-1	1190285	1209046	UBE2J2	1	0	0
ENST00000339388	1	-1	146032648	146068154	NBPF11	0	0	0
ENST00000339480	1	1	35225342	35226534	GJB4	0	0	0
ENST00000339553	1	1	55107466	55175619	MROH7	0	0	0
ENST00000339556	1	-1	153591280	153600597	S100A13	1	0	0
ENST00000339922	1	-1	156268415	156268415	VHLL	0	0	0
ENST00000339948	1	-1	182023705	182030703	ZNF648	0	1	0
ENST00000339950	1	1	62901968	62915917	USP1	1	0	0
ENST00000339986	1	-1	247108849	247171208	ZNF695	0	1	0
ENST00000340006	1	-1	201452660	201476198	CSRP1	1	0	0
ENST00000340020	1	-1	222841355	222885550	AIDA	1	0	0
ENST00000340030	1	1	172628154	172634762	FASLG	0	0	0
ENST00000340052	1	1	64014588	64015160	DLEU2L	0	0	0
ENST00000340129	1	-1	186412698	186415558	PDC	0	0	0
ENST00000340188	1	1	227057885	227083125	PSEN2	1	0	1
ENST00000340281	1	1	90460671	90492913	ZNF326	1	0	1
ENST00000340305	1	1	9648980	9673044	TMEM201	1	0	1
ENST00000340385	1	1	173446405	173456874	PRDX6	1	0	1
ENST00000340450	1	1	40506452	40537122	CAP1	1	0	1
ENST00000340480	1	1	114471996	114515646	HIPK1	1	0	1
ENST00000340535	1	1	222791428	222838651	MIA3	1	0	1
ENST00000340612	1	1	42929025	43119489	CCDC30	1	0	0
ENST00000340684	1	-1	247285277	247335150	ZNF124	1	0	1
ENST00000340699	1	1	164529060	164815821	PBX1	1	0	0
ENST00000340781	1	-1	205882176	205912493	SLC26A9	0	0	0
ENST00000340850	1	-1	6527182	6579505	PLEKHG5	0	0	0
ENST00000340866	1	-1	75171170	75198640	CRYZ	1	0	0
ENST00000340875	1	-1	156433522	156470278	MEF2D	1	0	0
ENST00000340934	1	1	222886718	222905970	BROX	1	0	1
ENST00000340990	1	-1	202909951	202927313	ADIPOR1	1	0	0
ENST00000341065	1	1	860260	877939	SAMD11	1	0	0
ENST00000341071	1	-1	32830704	32860005	BSDC1	1	0	0
ENST00000341115	1	-1	85483765	85514079	MCOLN3	1	1	0
ENST00000341183	1	-1	47023091	47069857	MKNK1	1	0	0
ENST00000341209	1	1	206136916	206153957	FAM72A	1	1	0
ENST00000341290	1	-1	910579	917445	C1orf170	0	1	0
ENST00000341298	1	-1	155112367	155112967	DPM3	1	0	0
ENST00000341360	1	1	203595928	203708674	ATP2B4	1	0	0
ENST00000341426	1	-1	1682671	1709728	NADK	1	0	0
ENST00000341611	1	-1	153042700	153042700	SPRR2B	0	0	0
ENST00000341697	1	-1	151104161	151118909	SEMA6C	1	0	0
ENST00000341771	1	-1	45809555	45956524	TESK2	1	0	0
ENST00000341785	1	1	179712298	179782914	FAM163A	1	1	0
ENST00000341822	1	1	154301275	154313643	ATP8B2	1	1	0
ENST00000341885	1	-1	33087431	33116034	ZBTB8OS	1	0	0
ENST00000342173	1	-1	101455619	101491239	DPH5	1	0	0
ENST00000342203	1	-1	85109390	85155837	SSX2IP	1	0	0
ENST00000342210	1	-1	223282748	223316538	TLR5	1	0	0
ENST00000342280	1	1	35258599	35259703	GJA4	0	1	0
ENST00000342282	1	1	79085607	79107460	IFI44L	1	0	0
ENST00000342505	1	-1	65298912	65306928	JAK1	0	0	0
ENST00000342623	1	-1	248844628	248844628	OR14I1	0	0	0
ENST00000342741	1	-1	155259630	155270672	PKLR	0	0	0
ENST00000342751	1	1	161284171	161332119	SDHC	1	0	0
ENST00000342818	1	1	92545862	92613241	BTBD8	1	0	0
ENST00000342895	1	-1	100614409	100643691	LRRC39	0	0	0
ENST00000342927	1	1	248616077	248616077	OR2T2	0	0	0
ENST00000342943	1	-1	223394173	223537399	SUSD4	1	0	0
ENST00000342960	1	1	145292806	145368441	NBPF10	0	0	0
ENST00000343043	1	1	155658882	155707948	DAP3	1	0	1
ENST00000343067	1	1	29213603	29443331	EPB41	1	0	0
ENST00000343110	1	1	203444956	203455834	PRELP	0	0	0
ENST00000343210	1	-1	113066140	113161531	ST7L	1	0	0
ENST00000343258	1	-1	108115470	108231003	VAV3	1	0	0
ENST00000343304	1	-1	46726868	46763956	LRRC41	0	0	0
ENST00000343320	1	1	111833484	111862835	CHIA	0	0	0
ENST00000343381	1	-1	247263264	247267241	ZNF669	1	0	1
ENST00000343410	1	-1	222695602	222698293	HHIPL2	0	0	0
ENST00000343414	1	1	248684916	248684916	OR2G6	0	0	0
ENST00000343433	1	-1	57184477	57284955	C1orf168	0	0	0
ENST00000343435	1	-1	89726265	89727755	GBP5	0	0	0
ENST00000343534	1	1	112016414	112020605	C1orf162	0	0	0
ENST00000343537	1	-1	223967601	224033356	TP53BP2	1	0	0
ENST00000343744	1	1	55013901	55074630	ACOT11	0	0	1
ENST00000343776	1	1	227751244	227842037	ZNF678	1	0	1
ENST00000343783	1	1	243419320	243663058	SDCCAG8	1	0	0
ENST00000343813	1	-1	6281253	6295777	ICMT	1	0	1
ENST00000343818	1	-1	226107578	226111744	PYCR2	1	0	0
ENST00000343901	1	-1	46085716	46089408	CCDC17	0	0	0
ENST00000343938	1	1	1260136	1262621	GLTPD1	1	0	0
ENST00000344008	1	-1	10696661	10856621	CASZ1	1	0	0
ENST00000344035	1	-1	32372022	32384571	PTP4A2	0	0	1
ENST00000344086	1	1	154377669	154437610	IL6R	1	0	1
ENST00000344147	1	1	31769842	31836879	ZCCHC17	1	0	1
ENST00000344517	1	-1	229652329	229654588	ABCB10	0	0	1
ENST00000344579	1	1	3541566	3544973	TPRG1L	1	0	1
ENST00000344610	1	1	65886335	66091806	LEPR	1	0	0
ENST00000344616	1	-1	153586731	153588709	S100A14	1	0	0
ENST00000344642	1	1	22138758	22148217	LDLRAD2	0	0	1
ENST00000344730	1	-1	179076853	179112068	ABL2	0	0	0
ENST00000344770	1	1	146357400	145763570	PDZK1	0	0	0
ENST00000344843	1	-1	1337293	1342511	MRPL20	1	0	1
ENST00000344859	1	1	145209119	145281955	NOTCH2NL	1	0	0
ENST00000344889	1	-1	248813232	248813232	OR2T27	0	0	0
ENST00000345034	1	1	15986364	15986364	RSC1A1	0	0	0
ENST00000345664	1	-1	173768988	173793064	CENPL	1	0	0
ENST00000346387	1	1	3569129	3649311	TP73	1	0	0
ENST00000346569	1	1	150480538	150485713	ECM1	0	0	0
ENST00000346806	1	1	70876955	70904784	CTH	1	0	1
ENST00000347132	1	1	41249684	41303983	KCNQ4	1	0	0
ENST00000347264	1	-1	119874020	119874020	RNU1-75P	0	0	0
ENST00000347310	1	1	67632083	67724161	IL23R	0	0	0
ENST00000347559	1	1	156084461	156108871	LMNA	1	0	1
ENST00000347615	1	1	183441637	183520953	SMG7	1	0	1
ENST00000348333	1	-1	6521211	6526129	TNFRSF25	1	0	0
ENST00000348564	1	1	198608146	198725035	PTPRC	1	0	0
ENST00000348581	1	1	242011269	242052767	EXO1	1	0	0
ENST00000349139	1	1	118472343	118481103	WDR3	1	0	1
ENST00000349618	1	-1	26688126	26699160	ZNF683	0	1	0
ENST00000349792	1	1	151171029	151220339	PIP5K1A	1	0	1
ENST00000350027	1	-1	222731244	222763069	TAF1A	1	0	1
ENST00000350030	1	1	46049717	46083733	NASP	1	0	1
ENST00000350210	1	-1	155217008	155224444	FAM189B	1	0	0
ENST00000350592	1	-1	154179196	154192818	C1orf43	1	0	1
ENST00000351050	1	-1	110145889	110155375	GNAT2	0	0	0
ENST00000351829	1	1	46016739	46035563	AKR1A1	1	0	1
ENST00000352171	1	-1	52254863	52343947	NRD1	1	0	0
ENST00000352210	1	1	161136229	161140824	PPOX	1	0	1
ENST00000352445	1	1	179050512	179057046	TOR3A	1	0	1
ENST00000353024	1	1	151512781	151554120	TUFT1	1	0	1
ENST00000353410	1	-1	13328196	13331379	PRAMEF3	0	0	0
ENST00000353414	1	-1	103342023	103573629	COL11A1	1	1	0
ENST00000353662	1	-1	1227756	1243149	ACAP3	1	0	0
ENST00000353928	1	-1	115215719	115238071	AMPD1	0	0	0
ENST00000354177	1	1	26126667	26142039	SEPN1	1	0	0
ENST00000354287	1	-1	11708424	11710523	FBXO2	0	1	0
ENST00000354332	1	-1	153516089	153518229	S100A4	1	0	0
ENST00000354383	1	-1	45794914	45805891	MUTYH	1	0	0
ENST00000354396	1	-1	150782181	150849019	ARNT	1	0	0
ENST00000354431	1	-1	74491699	74663680	LRRIQ3	1	0	0
ENST00000354473	1	-1	151142463	151162481	VPS72	1	0	0
ENST00000354618	1	1	36690017	36769397	THRAP3	1	0	1
ENST00000354775	1	-1	165631453	165667487	ALDH9A1	1	0	0
ENST00000354841	1	1	171217638	171254341	FMO1	0	1	0
ENST00000354858	1	-1	33478645	33502337	AK2	1	0	0
ENST00000354921	1	-1	177897926	177991575	RP4-798P15.3	0	0	0
ENST00000354955	1	-1	203309756	203320161	FMOD	1	0	0
ENST00000355011	1	1	92414955	92479763	BRDT	0	0	0
ENST00000355014	1	1	156117157	156146196	SEMA4A	0	0	0
ENST00000355082	1	1	32687529	32691772	EIF3I	1	0	1
ENST00000355096	1	-1	12998181	13117674	PRAMEF6	0	0	0
ENST00000355228	1	1	120837756	120854492	FAM72B	1	1	0
ENST00000355281	1	1	248185250	248185250	OR2L5	0	0	0
ENST00000355305	1	1	171810640	172376912	DNM3	1	1	0
ENST00000355356	1	1	67390642	67452086	MIER1	1	0	0
ENST00000355560	1	-1	155232659	155242992	CLK2	1	0	1
ENST00000355594	1	1	145549230	146572135	ANKRD35	1	1	0
ENST00000355609	1	-1	19230775	19282162	IFFO2	1	0	0
ENST00000355716	1	1	2487078	2494587	TNFRSF14	1	0	1
ENST00000355728	1	1	248550910	248550910	OR2T6	0	0	0
ENST00000355754	1	-1	89646831	89650920	GBP4	0	0	1
ENST00000355784	1	-1	248004199	248004199	OR11L1	0	0	0
ENST00000355826	1	1	1550795	1565672	MIB2	1	0	0
ENST00000356006	1	1	160902255	160918441	RP11-544M22.1	0	0	0
ENST00000356026	1	1	1568582	1569827	MMP23B	1	0	1
ENST00000356052	1	1	242121039	242121039	BECN1P1	0	0	0
ENST00000356068	1	-1	19543368	19577909	EMC1	1	0	0
ENST00000356082	1	-1	209788215	209791797	LAMB3	0	0	0
ENST00000356090	1	1	36023074	36030828	NCDN	1	0	0
ENST00000356200	1	-1	1634320	1655697	CDK11A	1	0	0
ENST00000356294	1	-1	248246936	248246936	OR2T32P	0	0	0
ENST00000356415	1	1	112162405	112255053	RAP1A	1	0	1
ENST00000356495	1	-1	207101863	207105016	PIGR	0	0	1
ENST00000356545	1	-1	38076951	38100238	RSPO1	0	1	0
ENST00000356554	1	1	117910071	117963191	MAN1A2	1	0	1
ENST00000356607	1	1	10532345	10596270	PEX14	1	0	0
ENST00000356609	1	-1	219858769	220101143	SLC30A10	1	0	0
ENST00000356634	1	1	23345941	23409672	KDM1A	1	0	0
ENST00000356657	1	1	155278705	155290200	FDPS	1	0	0
ENST00000356684	1	-1	213029946	213031108	FLVCR1-AS1	1	0	0
ENST00000356689	1	1	33283176	33291699	S100PBP	1	0	0
ENST00000356801	1	1	144146812	144224003	NBPF8	0	0	0
ENST00000356813	1	1	87380331	87558214	HS2ST1	1	0	0
ENST00000356953	1	-1	157483167	157522122	FCRL5	1	0	0
ENST00000357001	1	-1	42628362	42630309	GUCA2A	1	0	0
ENST00000357046	1	1	108918460	108953126	NBPF5P	0	0	0
ENST00000357083	1	1	50513686	50666523	ELAVL4	0	1	0
ENST00000357155	1	-1	109834987	109849469	MYBPHL	0	0	0
ENST00000357172	1	1	111682249	111726813	CEPT1	1	0	0
ENST00000357191	1	1	248112160	248112160	OR2L8	0	0	0
ENST00000357214	1	-1	35641979	35643590	SFPQ	0	0	1
ENST00000357235	1	-1	151023449	151031955	CDC42SE1	1	0	0
ENST00000357246	1	-1	242158792	242162253	MAP1LC3C	1	0	0
ENST00000357260	1	-1	112223252	112281808	FAM212B	1	1	0
ENST00000357325	1	-1	156711902	156721135	HDGF	1	0	0
ENST00000357367	1	-1	13386646	13390708	PRAMEF8	0	0	0
ENST00000357393	1	-1	109358520	109399551	AKNAD1	0	0	0
ENST00000357428	1	-1	78161676	78225328	USP33	1	0	0
ENST00000357434	1	1	179923873	180080132	CEP350	1	0	0
ENST00000357443	1	1	113240930	113243038	MOV10	0	0	1
ENST00000357508	1	1	45140385	45189992	C1orf228	1	0	0
ENST00000357570	1	1	181452716	181767428	CACNA1E	0	1	0
ENST00000357582	1	-1	27681675	27692749	MAP3K6	1	0	0
ENST00000357627	1	-1	247978102	247978102	OR14A16	0	0	0
ENST00000357640	1	-1	111729796	111743015	DENND2D	1	0	1
ENST00000357650	1	1	101361632	101437833	SLC30A7	1	0	0
ENST00000357671	1	-1	235333435	235334103	ARID4B-IT1	0	0	0
ENST00000357672	1	-1	109512836	109584484	WDR47	1	0	0
ENST00000357726	1	1	12834984	12837154	PRAMEF12	0	0	0
ENST00000357730	1	-1	44463200	44496978	SLC6A9	1	0	0
ENST00000357771	1	-1	39330175	39347104	GJA9	0	0	0
ENST00000357783	1	-1	114239827	114301281	PHTF1	1	0	0
ENST00000357865	1	-1	26210672	26232880	STMN1	1	0	0
ENST00000357876	1	-1	529833	530463	RP5-857K21.3	0	0	0
ENST00000357977	1	1	61330931	61920975	NFIA	0	0	0
ENST00000358011	1	-1	38147242	38157702	C1orf109	1	0	0
ENST00000358073	1	-1	180913178	180945254	RP11-46A10.5	0	0	0
ENST00000358120	1	1	248100493	248262660	OR2L13	0	0	0
ENST00000358184	1	1	206072825	206087285	CTSE	0	0	0
ENST00000358193	1	1	55271736	55307474	C1orf177	0	0	0
ENST00000358206	1	1	146076838	146079604	ABHD17AP2	0	0	0
ENST00000358292	1	-1	157764326	157789797	FCRL1	0	0	0
ENST00000358358	1	-1	53361904	53387225	ECHDC2	1	0	0
ENST00000358432	1	-1	16450832	16482343	EPHA2	1	0	0
ENST00000358465	1	-1	114940230	115053172	TRIM33	1	0	0
ENST00000358481	1	1	17698691	17727701	PADI6	0	0	0
ENST00000358533	1	1	719750	719750	RP11-206L10.9	0	0	0
ENST00000358576	1	-1	168214803	168214803	ANKRD36BP1	0	0	0
ENST00000358603	1	-1	58881056	59012362	OMA1	1	0	0
ENST00000358660	1	1	156830686	156851249	NTRK1	1	1	0
ENST00000358704	1	1	244214585	244217090	ZBTB18	1	0	1
ENST00000358975	1	1	54481327	54481518	AL353898.1	0	0	0
ENST00000359130	1	-1	77554675	77684995	PIGK	1	0	0
ENST00000359162	1	-1	216676596	216896586	ESRRG	1	0	0
ENST00000359172	1	1	110527308	110564296	AHCYL1	1	0	1
ENST00000359208	1	-1	94335336	94344633	DNTTIP2	1	0	1
ENST00000359209	1	1	157963063	158064434	KIRREL	1	1	0
ENST00000359215	1	-1	153509623	153514061	S100A5	0	0	0
ENST00000359297	1	-1	36805225	36851324	STK40	1	0	0
ENST00000359310	1	-1	13607431	13610201	XX-FW84067D5.1	0	0	0
ENST00000359316	1	1	220921567	220957261	MARC2	1	0	1
ENST00000359331	1	1	160709037	160722896	SLAMF7	1	0	0
ENST00000359348	1	1	149689368	149689696	AL358813.1	0	0	0
ENST00000359470	1	-1	207191866	207205924	C1orf116	1	0	0
ENST00000359511	1	1	156163880	156180031	SLC25A44	1	0	1
ENST00000359523	1	1	167691187	167757057	MPZL1	1	0	0
ENST00000359567	1	-1	162365056	162381673	SH2D1B	0	0	0
ENST00000359594	1	1	248636627	248636627	OR2T3	0	0	0
ENST00000359600	1	-1	45482071	45671428	ZSWIM5	1	0	0
ENST00000359610	1	-1	158669369	158669369	OR6K2	0	0	0
ENST00000359621	1	1	15783223	15783581	CELA2A	0	0	0
ENST00000359637	1	1	196621008	196670448	CFH	1	0	0
ENST00000359650	1	-1	153302596	153321004	PGLYRP4	0	0	0
ENST00000359651	1	1	201977073	201984337	ELF3	1	0	1
ENST00000359682	1	1	248343288	248343288	OR2M2	0	0	0
ENST00000359688	1	-1	247835320	247835320	OR13G1	0	0	0
ENST00000359751	1	1	155036207	155041329	EFNA4	1	0	0
ENST00000359785	1	-1	114356433	114414159	PTPN22	1	0	0
ENST00000359842	1	-1	165370159	165414082	RXRG	1	1	0
ENST00000359858	1	1	35544992	35578578	ZMYM1	1	0	1
ENST00000359875	1	1	70820488	70833300	HHLA3	1	0	0
ENST00000359942	1	-1	46162731	46216269	IPP	1	0	0
ENST00000359947	1	1	44010701	44087606	PTPRF	0	0	0
ENST00000359959	1	1	248223984	248223984	OR2L3	0	0	0
ENST00000360032	1	1	46972668	46977715	DMBX1	0	0	0
ENST00000360064	1	1	237205505	237995852	RYR2	1	1	0
ENST00000360066	1	1	205473723	205500472	CDK18	1	0	0
ENST00000360090	1	1	152784447	152784447	LCE1B	0	0	0
ENST00000360358	1	1	248031277	248058859	OR2W3	0	0	0
ENST00000360379	1	-1	153012201	153014248	SPRR2D	0	1	0
ENST00000360394	1	-1	231468480	231468480	EXOC8	1	0	0
ENST00000360403	1	-1	45316450	45452165	EIF2B3	1	0	0
ENST00000360472	1	1	160175127	160183212	PEA15	1	0	1
ENST00000360506	1	-1	213165524	213188955	ANGEL2	1	0	0
ENST00000360827	1	1	222910558	222923263	FAM177B	0	0	0
ENST00000361084	1	1	156030951	156039951	RAB25	1	0	1
ENST00000361110	1	1	9711790	9786967	PIK3CD	1	1	0
ENST00000361127	1	1	113615831	113666497	LRIG2	1	0	1
ENST00000361144	1	1	14925200	15392126	KAZN	1	1	0
ENST00000361170	1	-1	156495197	156508601	IQGAP3	0	0	1
ENST00000361216	1	1	160085549	160111084	ATP1A2	0	1	0
ENST00000361217	1	-1	153901977	153905337	DENND4B	0	0	1
ENST00000361219	1	-1	67873493	67895671	SERBP1	1	0	0
ENST00000361249	1	1	57320479	57383238	C8A	0	0	0
ENST00000361284	1	1	158576229	158576229	OR10Z1	0	0	0
ENST00000361293	1	1	146714334	146767112	CHD1L	1	0	0
ENST00000361297	1	1	46269285	46383011	MAST2	1	0	1
ENST00000361311	1	-1	9789086	9883701	CLSTN1	1	0	0
ENST00000361314	1	1	53068044	53072356	GPX7	1	0	0
ENST00000361318	1	1	107599267	107599267	PRMT6	1	0	0
ENST00000361328	1	1	33938246	33954715	ZSCAN20	1	0	1
ENST00000361346	1	-1	42642210	42800730	FOXJ3	1	0	0
ENST00000361350	1	1	54703710	54703710	SSBP3-AS1	0	0	0
ENST00000361355	1	1	104096437	104121933	AMY2B	0	0	1
ENST00000361405	1	-1	149900544	149908475	MTMR11	1	0	0
ENST00000361427	1	1	26798941	26801604	HMGN2	1	0	1
ENST00000361445	1	-1	11166592	11175453	MTOR	0	0	0
ENST00000361496	1	1	167599330	167610628	RCSD1	1	1	0
ENST00000361509	1	-1	159896829	159915363	IGSF9	1	1	0
ENST00000361516	1	-1	157715523	157746833	FCRL2	0	0	0
ENST00000361521	1	-1	6324333	6453317	ACOT7	1	0	0
ENST00000361530	1	1	26504003	26515770	CNKSR1	1	0	1
ENST00000361531	1	-1	156707095	156707823	MRPL24	0	0	0
ENST00000361539	1	1	177140633	177249548	BRINP2	1	1	0
ENST00000361565	1	1	201798269	201819576	IPO9	1	0	1
ENST00000361580	1	-1	169890467	170043577	KIFAP3	1	0	0
ENST00000361584	1	1	40915779	40928093	ZFP69B	1	0	1
ENST00000361605	1	-1	3805689	3816736	C1orf174	1	0	0
ENST00000361640	1	-1	19609052	19614990	AKR7A3	1	0	0
ENST00000361641	1	1	184020811	184041961	TSEN15	1	0	0
ENST00000361688	1	1	158461009	158461009	OR10R3P	0	0	0
ENST00000361720	1	-1	27216979	27219161	GPATCH3	0	0	1
ENST00000361729	1	-1	23832922	23845508	E2F2	0	0	0
ENST00000361735	1	1	171750788	171765622	METTL13	1	0	1
ENST00000361813	1	-1	156219015	156252398	SMG5	1	0	0
ENST00000361852	1	-1	110292702	110306444	EPS8L3	1	0	0
ENST00000361886	1	1	113263041	113269251	FAM19A3	0	1	0
ENST00000361891	1	-1	153634512	153643394	ILF2	1	0	1
ENST00000361897	1	1	162039564	162336842	NOS1AP	1	0	0
ENST00000361923	1	1	7844380	7902732	PER3	1	0	1
ENST00000361927	1	-1	183904971	184006229	COLGALT2	1	0	0
ENST00000362007	1	-1	156262479	156265317	C1orf85	1	0	0
ENST00000362011	1	1	201857808	201860928	SHISA4	1	0	0
ENST00000362030	1	1	96884150	96884150	UBE2WP1	0	0	0
ENST00000362058	1	-1	16944751	16957385	CROCCP2	0	0	0
ENST00000362061	1	-1	201008642	201081316	CACNA1S	0	0	0
ENST00000362089	1	-1	167399877	167487645	CD247	1	0	0
ENST00000362104	1	1	41220027	41220027	MIR30E	0	0	0
ENST00000362106	1	1	1104385	1104385	MIR429	0	1	0
ENST00000362189	1	-1	205417430	205417430	MIR135B	0	1	0
ENST00000362265	1	-1	65524117	65524117	MIR101-1	0	0	0
ENST00000362370	1	1	43662088	43662088	RNA5SP46	0	0	0
ENST00000362400	1	-1	228770618	228770618	RNA5S12	1	0	0
ENST00000362448	1	-1	87918923	87918923	RNA5SP52	0	0	0
ENST00000362464	1	-1	228768378	228768378	RNA5S11	1	0	0
ENST00000362467	1	-1	228750497	228750497	RNA5S3	1	0	0
ENST00000362477	1	1	11968209	11968209	RNU5E-1	1	0	0
ENST00000362482	1	-1	228746015	228746015	RNA5S1	1	0	0
ENST00000362507	1	-1	45187458	45187458	RNU5F-1	0	0	0
ENST00000362515	1	1	44856394	44856394	RNU6-369P	0	1	0
ENST00000362526	1	-1	228754979	228754979	RNA5S5	1	0	0
ENST00000362684	1	1	544948	17200218	U1	0	0	0
ENST00000362692	1	1	10359024	10359024	RNU6-37P	0	0	0
ENST00000362802	1	-1	229670811	229670811	RNU4-21P	0	0	0
ENST00000362961	1	-1	55842199	55842199	RN7SKP291	0	0	0
ENST00000362967	1	-1	182913500	182913500	RNA5SP71	0	1	0
ENST00000362979	1	1	164320510	164320510	RNU5F-6P	0	0	0
ENST00000363009	1	1	147735751	147735751	RNU1-120P	1	0	0
ENST00000363040	1	-1	228766137	228766137	RNA5S10	1	0	0
ENST00000363051	1	1	77218820	77218820	RNU6-161P	0	0	0
ENST00000363064	1	1	18236232	18236232	SNORD81	0	0	0
ENST00000363089	1	1	10295199	10295199	SNORA2	0	0	0
ENST00000363093	1	1	39392542	39392542	RNU6-605P	0	0	0
ENST00000363146	1	-1	173833039	173837098	GAS5	1	0	1
ENST00000363163	1	-1	222010676	222010676	RNU6-403P	0	0	0
ENST00000363166	1	1	166975196	166975196	RNA5SP65	0	0	0
ENST00000363217	1	1	28835071	28835071	SNORA73B	1	0	0
ENST00000363269	1	1	199857287	199857287	RNU6-778P	0	0	0
ENST00000363284	1	-1	31408535	31408535	SNORD103A	0	0	0
ENST00000363299	1	-1	45196727	45196727	RNU5D-1	1	0	0
ENST00000363305	1	-1	150785067	150785067	RNU6-1309P	0	0	0
ENST00000363311	1	-1	31441011	31441011	SNORD85	0	0	0
ENST00000363350	1	-1	154012392	154012392	RNU6-179P	0	0	0
ENST00000363384	1	1	43034704	43034704	RNU6-536P	0	0	0
ENST00000363457	1	-1	163438286	163438286	RNA5SP62	0	0	0
ENST00000363473	1	-1	228761656	228761656	RNA5S8	1	0	0
ENST00000363490	1	-1	112032939	112032939	RNU6-792P	0	0	0
ENST00000363500	1	-1	228781787	228781787	RNA5S17	1	0	0
ENST00000363511	1	-1	228752738	228752738	RNA5S4	1	0	0
ENST00000363533	1	-1	19631570	19631570	RNU6-1099P	0	0	0
ENST00000363538	1	-1	204531541	204531541	RNA5SP74	0	0	0
ENST00000363625	1	-1	249206889	249206889	RNU6-1205P	0	0	0
ENST00000363705	1	1	62282091	62282091	RNU6-414P	0	0	0
ENST00000363731	1	-1	74215200	74215200	RNA5SP50	0	0	0
ENST00000363754	1	-1	228757194	228757194	RNA5S6	1	0	0
ENST00000363804	1	1	173760686	173760686	RN7SKP160	0	0	0
ENST00000363885	1	-1	173938456	173938456	RNA5SP68	0	0	0
ENST00000363889	1	-1	150995222	150995222	RNU6-884P	0	0	0
ENST00000363926	1	1	38862331	38862331	RNU6-753P	0	1	0
ENST00000363930	1	1	96691457	96691457	RNU1-130P	0	0	0
ENST00000363969	1	1	52439082	52439082	RNA5SP48	0	0	0
ENST00000364043	1	1	24166501	24166501	SNORD46	1	0	0
ENST00000364072	1	1	201702534	201702534	RNU6-501P	0	0	0
ENST00000364102	1	-1	210547498	210547498	RNU5A-8P	0	0	0
ENST00000364105	1	-1	8266494	8266494	RNU1-7P	0	0	0
ENST00000364133	1	-1	54236691	54236691	SNORA58	0	0	0
ENST00000364158	1	-1	112193053	112193053	RNU6-151P	0	0	0
ENST00000364162	1	-1	200902473	200902473	RNU6-704P	0	0	0
ENST00000364235	1	-1	145944938	145944938	RNU1-137P	1	0	0
ENST00000364256	1	-1	171488955	171488955	RNU6-773P	0	0	0
ENST00000364265	1	-1	12137938	12137938	RNU6-777P	0	0	0
ENST00000364272	1	1	146551295	146551295	RNVU1-8	1	1	0
ENST00000364278	1	1	34578550	34578550	RNA5SP42	0	0	0
ENST00000364283	1	-1	62763821	62763821	RNU6-371P	0	0	0
ENST00000364300	1	-1	245297229	245297229	RNU1-132P	0	1	0
ENST00000364313	1	1	147874868	147874868	RNVU1-12	1	0	0
ENST00000364400	1	-1	164949272	164949272	RNU6-755P	0	0	0
ENST00000364403	1	1	22337478	22337478	RNU6-776P	0	0	0
ENST00000364442	1	-1	184984083	184984083	RNA5SP72	0	0	0
ENST00000364447	1	-1	93166376	93166376	RNU4-59P	0	0	0
ENST00000364451	1	-1	228763895	228763895	RNA5S9	1	0	0
ENST00000364477	1	1	178530048	178530048	RNA5SP69	0	0	0
ENST00000364485	1	-1	228775084	228775084	RNA5S14	1	0	0
ENST00000364587	1	-1	40033046	40033046	SNORA55	0	0	0
ENST00000364617	1	1	76255162	76255162	SNORD45B	1	0	0
ENST00000364621	1	-1	100250296	100250296	RNU4-75P	0	0	0
ENST00000364622	1	1	229685652	229685652	RNA5SP78	0	0	0
ENST00000364623	1	1	218303137	218303137	RNU1-141P	0	0	0
ENST00000364674	1	1	212526158	212526158	SNORA16B	0	0	0
ENST00000364688	1	1	145382757	145382757	RNVU1-6	1	0	0
ENST00000364718	1	-1	228748256	228748256	RNA5S2	1	0	0
ENST00000364738	1	-1	160362558	160362558	RNU4-42P	0	0	0
ENST00000364739	1	1	19837087	19837087	RNU4-28P	0	0	0
ENST00000364744	1	1	155864072	155864072	RNU4-19P	0	0	0
ENST00000364749	1	1	7476144	7481273	SNORA67	0	0	0
ENST00000364750	1	-1	86349363	86349363	RNA5SP51	0	0	0
ENST00000364768	1	1	234973720	234973720	RNY4P16	0	0	0
ENST00000364829	1	1	144534038	144534038	RNU1-59P	0	0	0
ENST00000364855	1	-1	8943486	8943486	RNU6-304P	0	0	0
ENST00000364876	1	1	10223326	10223326	RNU6-828P	0	0	0
ENST00000364888	1	1	245107212	245107212	RN7SKP55	0	0	0
ENST00000364919	1	-1	145149740	145149740	RNU6-1071P	0	0	0
ENST00000364931	1	-1	11969865	11969865	RNU5E-4P	1	0	0
ENST00000364938	1	1	28832492	28835342	SNHG3	1	0	1
ENST00000365049	1	1	22314309	22314309	RNU6-1022P	0	0	0
ENST00000365055	1	-1	228777315	228777315	RNA5S15	1	0	0
ENST00000365155	1	-1	186280957	186280957	RNU6-1240P	0	0	0
ENST00000365161	1	1	45243515	45243515	SNORD38A	1	0	0
ENST00000365186	1	1	228743494	228743494	RNA5SP19	0	0	0
ENST00000365193	1	1	230955996	230955996	RNA5SP79	0	0	0
ENST00000365194	1	-1	147860642	147860642	RNVU1-11	1	0	0
ENST00000365212	1	-1	171387783	171387783	RNU6-290P	0	0	0
ENST00000365237	1	-1	31421964	31421964	SNORD103B	0	0	0
ENST00000365259	1	-1	35893417	35893417	RNY5P1	0	0	0
ENST00000365297	1	-1	144338465	144338465	RNU1-114P	1	0	0
ENST00000365314	1	-1	246352316	246352316	RNU6-1283P	0	0	0
ENST00000365387	1	-1	228779556	228779556	RNA5S16	1	0	0
ENST00000365389	1	-1	100466193	100466193	RNU6-1318P	0	0	0
ENST00000365393	1	-1	78560491	78560491	RNA5SP22	0	0	0
ENST00000365394	1	1	227748882	227748882	RNA5SP77	0	0	0
ENST00000365430	1	-1	203288124	203288124	RNU6-487P	0	0	0
ENST00000365459	1	-1	199983817	199983817	RNU6-609P	0	0	0
ENST00000365538	1	-1	147806736	147806736	RNU1-122P	1	1	0
ENST00000365545	1	1	10007376	10007376	RN7SKP269	0	0	0
ENST00000365574	1	-1	45285555	45285555	RNU5E-6P	1	0	0
ENST00000365621	1	-1	199977633	199977633	RNU6-716P	0	0	0
ENST00000365626	1	1	149605917	149605917	RNVU1-20	1	0	0
ENST00000365628	1	-1	40431272	40431272	SNORD116	0	0	0
ENST00000365651	1	-1	228759414	228759414	RNA5S7	1	0	0
ENST00000365656	1	-1	228772843	228772843	RNA5S13	1	0	0
ENST00000365739	1	-1	176998499	176998499	MIR488	0	0	0
ENST00000366088	1	-1	230451438	230451836	AL691479.1	0	0	0
ENST00000366091	1	-1	169990599	169991108	AL356475.1	0	0	0
ENST00000366105	1	-1	146613651	146627527	RP11-315I20.1	0	0	1
ENST00000366136	1	1	166050420	166056324	RP11-375H19.2	0	0	0
ENST00000366152	1	-1	32517892	32538938	RP11-277A4.4	1	0	0
ENST00000366181	1	-1	51660767	51700637	RP11-296A18.3	1	0	0
ENST00000366221	1	1	1510355	1510355	AL645728.1	1	0	0
ENST00000366308	1	-1	246679341	246687499	RP11-690C23.2	0	0	0
ENST00000366398	1	-1	24032291	24032291	RP5-886K2.1	0	0	0
ENST00000366408	1	-1	168873143	169056193	LINC00970	0	0	0
ENST00000366437	1	1	209602165	209605549	MIR205HG	0	0	0
ENST00000366442	1	-1	154934774	154946724	SHC1	1	0	0
ENST00000366472	1	-1	249104648	249107188	SH3BP5L	0	0	1
ENST00000366473	1	1	248651885	248651885	OR2T5	0	0	0
ENST00000366474	1	1	248569296	248569296	OR2T1	0	0	0
ENST00000366475	1	1	248524883	248524883	OR2T4	0	0	0
ENST00000366476	1	1	248308450	248308450	OR2M5	0	0	0
ENST00000366479	1	1	248201474	248201474	OR2L2	0	0	0
ENST00000366480	1	1	248128535	248128535	OR2AK2	0	0	0
ENST00000366481	1	1	248020501	248039202	TRIM58	1	1	0
ENST00000366485	1	-1	247886401	247886401	OR14A2	0	0	0
ENST00000366486	1	1	247782945	247782945	OR14L1P	0	0	0
ENST00000366487	1	-1	247693434	247696809	OR2C3	0	0	0
ENST00000366488	1	1	247670360	247737445	GCSAML	0	0	0
ENST00000366492	1	1	247654370	247654370	OR2W5	0	0	0
ENST00000366503	1	-1	247108849	247241896	ZNF670	1	0	0
ENST00000366510	1	1	246887349	246930497	SCCPDH	1	0	1
ENST00000366511	1	1	246729746	246810441	CNST	1	0	0
ENST00000366514	1	-1	246703862	246729128	TFB2M	1	0	1
ENST00000366516	1	-1	245912644	246670356	SMYD3	1	0	0
ENST00000366518	1	1	245318287	245865760	KIF26B	1	1	0
ENST00000366521	1	1	245180544	245250547	EFCAB2	0	0	0
ENST00000366527	1	-1	245003940	245009906	HNRNPU-AS1	0	0	1
ENST00000366528	1	1	244998624	245006343	COX20	1	0	1
ENST00000366531	1	1	244624678	244803230	C1orf101	1	0	0
ENST00000366535	1	-1	244571796	244582062	ADSS	0	0	0
ENST00000366552	1	1	241815580	241964434	WDR64	0	0	0
ENST00000366553	1	-1	241792155	241792155	CHML	0	0	0
ENST00000366555	1	1	241695434	241755255	KMO	1	0	0
ENST00000366560	1	-1	241660903	241676903	FH	0	0	1
ENST00000366570	1	-1	238045705	238053761	ZP4	0	0	0
ENST00000366576	1	1	236958610	237060858	MTR	1	0	0
ENST00000366578	1	1	236849754	236925761	ACTN2	0	1	0
ENST00000366579	1	-1	236712305	236767722	HEATR1	1	0	0
ENST00000366587	1	1	236646465	236646465	ENO1P1	0	0	0
ENST00000366591	1	1	236305832	236343179	GPR137B	1	1	0
ENST00000366597	1	-1	235710987	235813849	GNG4	1	1	0
ENST00000366601	1	1	235530675	235611985	TBCE	1	0	1
ENST00000366606	1	-1	235294498	235324489	RBM34	1	0	1
ENST00000366607	1	-1	235272651	235283133	TOMM20	0	0	1
ENST00000366609	1	-1	234740015	234743780	IRF2BP2	1	0	0
ENST00000366612	1	1	234509202	234519469	COA6	1	0	1
ENST00000366617	1	1	234040679	234458754	SLC35F3	1	1	0
ENST00000366620	1	1	233749750	233807017	KCNK1	1	1	1
ENST00000366622	1	1	233463514	233518051	MLK4	1	0	0
ENST00000366627	1	1	233086351	233113909	NTPCR	1	0	1
ENST00000366639	1	1	231664399	231700274	TSNAX	1	0	1
ENST00000366641	1	-1	231499497	231555922	EGLN1	1	0	0
ENST00000366646	1	1	231376953	231413245	GNPAT	1	0	1
ENST00000366652	1	1	231298716	231351121	TRIM67	1	0	0
ENST00000366654	1	-1	231154704	231162139	FAM89A	0	0	0
ENST00000366661	1	-1	231041989	231114306	TTC13	1	0	0
ENST00000366663	1	-1	230972865	231004794	C1orf198	1	0	0
ENST00000366667	1	-1	230838269	230849832	AGT	0	0	0
ENST00000366668	1	1	230778251	230829038	COG2	1	0	1
ENST00000366672	1	1	230193536	230415049	GALNT2	0	0	0
ENST00000366683	1	-1	229566992	229569751	ACTA1	0	0	0
ENST00000366688	1	1	229440129	229440129	SPHAR	0	0	0
ENST00000366690	1	1	229406822	229439553	RAB4A	1	0	1
ENST00000366691	1	1	228870824	228879032	RHOU	1	0	1
ENST00000366695	1	-1	228645065	228645065	HIST3H2A	1	1	0
ENST00000366696	1	-1	228612546	228612546	HIST3H3	0	0	0
ENST00000366711	1	1	228353516	228362823	IBA57	1	0	0
ENST00000366713	1	-1	228351787	228352355	IBA57-AS1	1	0	0
ENST00000366714	1	1	228337553	228345441	GJC2	0	0	0
ENST00000366757	1	1	228003394	228033655	PRSS38	0	0	0
ENST00000366758	1	-1	227918126	227922713	JMJD4	1	0	0
ENST00000366777	1	1	227127995	227174154	ADCK3	1	0	0
ENST00000366788	1	1	226736501	226789707	C1orf95	1	0	0
ENST00000366790	1	-1	226548392	226595511	PARP1	1	0	0
ENST00000366810	1	1	226411319	226413184	MIXL1	1	1	0
ENST00000366812	1	-1	226332380	226349232	ACBD3	0	0	1
ENST00000366813	1	1	226249552	226259052	H3F3A	1	0	1
ENST00000366820	1	-1	226124298	226128591	LEFTY2	0	0	0
ENST00000366835	1	-1	226033237	226065095	TMEM63A	0	0	0
ENST00000366845	1	1	225600404	225600404	AC092811.1	0	0	0
ENST00000366856	1	1	224544552	224563497	CNIH4	1	0	0
ENST00000366862	1	1	224301789	224345054	FBXO28	1	0	1
ENST00000366866	1	1	26856252	26900570	RPS6KA1	1	0	1
ENST00000366872	1	-1	223711349	223853112	CAPN8	1	0	0
ENST00000366875	1	1	223566715	223566715	C1orf65	0	0	0
ENST00000366903	1	1	221051699	221057537	HLX	1	1	0
ENST00000366910	1	1	220960101	220986634	MARC1	1	0	1
ENST00000366917	1	1	220701568	220835154	MARK1	1	1	0
ENST00000366923	1	-1	220141943	220219685	EPRS	1	0	0
ENST00000366927	1	1	219347186	219384834	LYPLAL1	1	0	1
ENST00000366929	1	1	218519577	218614546	TGFB2	1	1	0
ENST00000366932	1	1	218458629	218475636	RRP15	1	0	0
ENST00000366933	1	1	217804666	218040364	SPATA17	1	0	0
ENST00000366934	1	-1	217600334	217783663	GPATCH2	0	0	0
ENST00000366955	1	1	214776538	214787057	CENPF	1	0	0
ENST00000366956	1	-1	214522039	214724526	PTPN14	1	0	0
ENST00000366957	1	1	214454576	214510047	SMYD2	1	0	1
ENST00000366959	1	1	213224597	213445867	RPS6KC1	1	0	0
ENST00000366971	1	1	213031597	213068558	FLVCR1	1	0	1
ENST00000366973	1	1	212965170	212988355	TATDN3	1	0	1
ENST00000366975	1	-1	212899495	212964872	NSL1	1	0	0
ENST00000366988	1	1	212606229	212619172	NENF	1	0	1
ENST00000366991	1	1	212208919	212276184	DTL	1	0	0
ENST00000366992	1	-1	212113741	212208686	INTS7	1	0	0
ENST00000366996	1	-1	211916799	212003915	LPGAT1	1	0	0
ENST00000366998	1	-1	211836114	211848726	NEK2	1	0	0
ENST00000367001	1	-1	211744910	211751333	SLC30A1	1	0	0
ENST00000367002	1	-1	211649864	211665110	RD3	0	0	0
ENST00000367005	1	1	211431719	211486766	RCOR3	1	0	0
ENST00000367012	1	1	210406144	210414903	SERTAD4	1	0	0
ENST00000367021	1	-1	209959036	209979292	IRF6	1	0	0
ENST00000367029	1	1	209848765	209848998	G0S2	1	1	0
ENST00000367033	1	-1	208195587	208416988	PLXNA2	1	0	0
ENST00000367049	1	1	207669686	207812742	CR1	1	1	0
ENST00000367057	1	1	207627575	207662487	CR2	1	1	0
ENST00000367070	1	1	207277607	207288761	C4BPA	0	0	0
ENST00000367079	1	1	207222801	207252299	PFKFB2	1	0	0
ENST00000367091	1	-1	207077731	207095163	FAIM3	1	0	0
ENST00000367096	1	1	207038699	207041832	IL20	0	0	0
ENST00000367099	1	-1	206940947	206944252	IL10	0	1	0
ENST00000367106	1	1	206699097	206710949	DYRK3	0	0	0
ENST00000367119	1	-1	206554677	206561155	C1orf147	0	0	0
ENST00000367120	1	1	206534056	206559673	IKBKE	0	0	0
ENST00000367126	1	1	206173253	206179512	AVPR1B	0	0	0
ENST00000367136	1	-1	205797150	205819032	PM20D1	1	0	0
ENST00000367137	1	-1	205758221	205764472	SLC41A1	0	0	0
ENST00000367142	1	-1	205681947	205688655	NUCKS1	0	0	1
ENST00000367145	1	-1	205626979	205631436	SLC45A3	0	0	0
ENST00000367147	1	1	205538013	205569534	MFSD4	1	1	0
ENST00000367149	1	-1	205350506	205391118	LEMD1	0	0	0
ENST00000367155	1	-1	205305220	205325661	KLHDC8A	0	0	0
ENST00000367157	1	-1	205271187	205290526	NUAK2	1	0	0
ENST00000367160	1	-1	205111633	205180399	DSTYK	1	0	0
ENST00000367167	1	-1	205052258	205052258	TMEM81	0	0	0
ENST00000367175	1	-1	204586298	204654448	LRRN2	1	0	0
ENST00000367179	1	1	204485511	204518241	MDM4	1	0	0
ENST00000367184	1	-1	204391756	204459196	PIK3C2B	0	0	0
ENST00000367188	1	-1	204372515	204378620	PPP1R15B	1	0	1
ENST00000367194	1	-1	204159469	204165504	KISS1	0	1	0
ENST00000367197	1	-1	204100190	204120723	ETNK2	1	1	0
ENST00000367207	1	-1	204002062	204010220	LINC00303	0	0	0
ENST00000367208	1	1	203830731	203839005	SNRPE	1	0	1
ENST00000367211	1	-1	219782859	219782969	ZC3H11B	0	0	0
ENST00000367215	1	1	203734304	203743003	LAX1	1	0	0
ENST00000367222	1	1	203463271	203468777	OPTC	0	0	0
ENST00000367242	1	1	202976514	202991983	TMEM183A	1	0	1
ENST00000367249	1	-1	202930997	202936319	CYB5R1	1	0	1
ENST00000367258	1	-1	202860228	202897609	KLHL12	1	0	0
ENST00000367262	1	-1	202848085	202858101	RABIF	1	0	0
ENST00000367267	1	-1	202559724	202612406	SYT2	1	0	0
ENST00000367274	1	-1	202300785	202311023	UBE2T	1	0	0
ENST00000367282	1	1	202091986	202096869	GPR37L1	0	0	0
ENST00000367287	1	1	201924619	201938597	TIMM17A	1	0	1
ENST00000367288	1	-1	201865580	201915208	LMOD1	1	1	0
ENST00000367309	1	-1	201434620	201435439	PHLDA3	1	0	0
ENST00000367313	1	-1	201342372	201352202	LAD1	0	0	1
ENST00000367330	1	-1	201103901	201122986	TMEM9	1	0	0
ENST00000367342	1	1	200860176	200882665	C1orf106	1	0	1
ENST00000367350	1	-1	200520628	200589539	KIF14	1	0	0
ENST00000367355	1	-1	200311672	200342775	LINC00862	0	0	0
ENST00000367383	1	1	198126093	198288542	NEK7	1	0	0
ENST00000367393	1	1	197871777	197876279	C1orf53	1	1	0
ENST00000367397	1	1	197237408	197446794	CRB1	0	0	0
ENST00000367405	1	-1	197122810	197168484	ZBTB41	1	0	0
ENST00000367412	1	-1	197008321	197019827	F13B	0	0	0
ENST00000367415	1	1	196912902	196928011	CFHR2	0	0	0
ENST00000367425	1	1	196743943	196762447	CFHR3	0	0	0
ENST00000367434	1	-1	193148175	193155149	B3GALT2	1	0	0
ENST00000367435	1	1	193091147	193219806	CDC73	1	0	1
ENST00000367439	1	-1	193065598	193074394	GLRX2	1	0	0
ENST00000367441	1	1	193029187	193053709	TROVE2	1	0	0
ENST00000367448	1	-1	192984889	193028315	UCHL5	1	0	0
ENST00000367459	1	1	192544903	192545904	RGS1	1	0	0
ENST00000367460	1	1	192127587	192129508	RGS18	0	0	0
ENST00000367462	1	-1	190066792	190195212	BRINP3	0	0	0
ENST00000367466	1	1	186798085	186957509	PLA2G4A	1	0	0
ENST00000367468	1	-1	186640923	186649371	PTGS2	1	1	0
ENST00000367478	1	-1	186280784	186344010	TPR	1	0	0
ENST00000367482	1	1	186265411	186282813	PRG4	0	0	0
ENST00000367497	1	-1	185265520	185270104	IVNS1ABP	0	0	1
ENST00000367500	1	1	185126212	185259806	SWT1	1	0	0
ENST00000367504	1	-1	185087220	185125610	TRMT1L	1	0	0
ENST00000367509	1	1	185014496	185069332	RNF2	1	0	0
ENST00000367511	1	-1	184759858	184836998	FAM129A	0	0	0
ENST00000367535	1	-1	183524698	183559291	NCF2	0	0	0
ENST00000367547	1	-1	182869000	182921864	SHCBP1L	0	0	0
ENST00000367549	1	1	182808504	182856218	DHX9	1	0	1
ENST00000367558	1	-1	182567758	182573351	RGS16	1	0	0
ENST00000367559	1	-1	182542769	182558302	RNASEL	1	0	1
ENST00000367563	1	1	182376756	182383821	LINC00272	0	0	0
ENST00000367565	1	-1	182367252	182367252	TEDDM1	0	0	0
ENST00000367577	1	1	181057638	181057638	IER5	1	0	0
ENST00000367587	1	1	180882290	180914439	KIAA1614	1	1	0
ENST00000367589	1	1	180601140	180853142	XPR1	1	0	0
ENST00000367595	1	-1	180244515	180382501	ACBD6	0	0	0
ENST00000367600	1	1	180123969	180166468	QSOX1	1	0	0
ENST00000367612	1	-1	179809102	179846828	TOR1AIP2	1	0	0
ENST00000367615	1	-1	179519674	179544726	NPHS2	0	1	0
ENST00000367618	1	1	179335107	179523647	AXDND1	1	0	0
ENST00000367619	1	1	179262932	179322720	SOAT1	1	0	1
ENST00000367636	1	1	178511950	178516229	C1ORF220	1	0	0
ENST00000367649	1	1	178062864	178442210	RASAL2	1	0	0
ENST00000367661	1	1	176432307	176524543	PAPPA2	0	0	0
ENST00000367677	1	-1	174979925	174983809	MRPS14	0	0	1
ENST00000367679	1	1	174968300	174973750	CACYBP	1	0	1
ENST00000367685	1	1	174417212	174417212	GPR52	0	0	0
ENST00000367698	1	-1	173872947	173886357	SERPINC1	0	0	0
ENST00000367701	1	1	173837493	173854774	ZBTB37	1	0	1
ENST00000367714	1	-1	173469603	173571890	SLC9C2	0	0	0
ENST00000367716	1	-1	173386932	173411058	RP11-296O14.3	0	0	0
ENST00000367725	1	1	172389828	172437589	C1orf105	0	0	0
ENST00000367749	1	1	171283373	171292143	FMO4	1	0	0
ENST00000367755	1	1	171060018	171086240	FMO3	0	0	0
ENST00000367758	1	1	170904612	170967295	MROH9	0	0	0
ENST00000367762	1	1	170501270	170521156	GORAB	1	0	1
ENST00000367764	1	1	170115142	170136627	METTL11B	0	0	0
ENST00000367770	1	-1	169818772	169862929	SCYL3	1	0	0
ENST00000367796	1	-1	169483404	169555467	F5	0	0	0
ENST00000367805	1	-1	169364108	169396526	CCDC181	1	1	0
ENST00000367811	1	-1	169101769	169336946	NME7	1	0	0
ENST00000367813	1	1	169074935	169100530	ATP1B1	1	0	1
ENST00000367817	1	-1	168664697	168698108	DPT	0	0	0
ENST00000367818	1	1	168545711	168550290	XCL1	0	0	0
ENST00000367819	1	-1	168510003	168513142	XCL2	0	0	0
ENST00000367821	1	1	168250278	168281946	TBX19	0	0	0
ENST00000367830	1	1	168148171	168161446	TIPRL	1	0	1
ENST00000367848	1	-1	167778625	167883214	ADCY10	0	0	0
ENST00000367868	1	-1	167022073	167059482	GPA33	1	0	0
ENST00000367870	1	1	166958346	166990905	MAEL	0	0	0
ENST00000367874	1	-1	166825747	166831440	TADA1	0	0	1
ENST00000367875	1	1	166808681	166818175	POGK	1	0	1
ENST00000367879	1	1	165796768	165876921	UCK2	1	0	0
ENST00000367881	1	-1	165696032	165737919	TMCO1	1	0	1
ENST00000367883	1	1	165600098	165624605	MGST3	1	0	1
ENST00000367906	1	1	163039151	163044111	RGS4	0	1	0
ENST00000367910	1	-1	162794248	162838443	C1orf110	0	0	0
ENST00000367921	1	1	162601163	162749902	DDR2	1	0	0
ENST00000367935	1	-1	162342993	162346325	C1orf111	0	0	0
ENST00000367942	1	1	161736084	161829997	ATF6	1	0	0
ENST00000367943	1	1	161719548	161722865	DUSP12	1	0	1
ENST00000367967	1	-1	161511555	161519487	FCGR3A	0	0	0
ENST00000367974	1	-1	161334521	161337632	C1orf192	0	0	0
ENST00000367979	1	-1	161199527	161207831	NR1I3	0	0	0
ENST00000367987	1	1	161195850	161198746	TOMM40L	1	0	1
ENST00000367990	1	-1	161192082	161193385	APOA2	0	0	0
ENST00000367993	1	1	161172162	161183654	NDUFS2	1	0	1
ENST00000367995	1	-1	161154098	161167785	ADAMTS4	1	0	0
ENST00000368003	1	1	161122566	161128202	UFC1	1	0	0
ENST00000368005	1	-1	161090767	161102341	DEDD	1	0	1
ENST00000368007	1	1	161087908	161090289	NIT1	1	0	1
ENST00000368010	1	-1	161070346	161087742	PFDN2	1	0	0
ENST00000368011	1	1	161068184	161069851	KLHDC9	1	0	1
ENST00000368012	1	-1	161040785	161044007	PVRL4	0	0	0
ENST00000368013	1	-1	161016738	161039318	ARHGAP30	1	0	0
ENST00000368019	1	-1	161009041	161015648	USF1	1	0	1
ENST00000368029	1	-1	160914815	160920343	ITLN2	0	0	0
ENST00000368045	1	-1	160648536	160681472	CD48	1	0	0
ENST00000368055	1	-1	160454820	160492934	SLAMF6	0	0	0
ENST00000368061	1	1	160370376	160393842	VANGL2	1	0	0
ENST00000368072	1	-1	160246602	160254845	PEX19	1	0	1
ENST00000368078	1	1	160160285	160171035	CASQ1	0	0	0
ENST00000368081	1	1	160121360	160156461	ATP1A4	0	0	0
ENST00000368088	1	1	160051360	160057276	KCNJ9	0	1	1
ENST00000368089	1	-1	160007257	160011624	KCNJ10	0	0	0
ENST00000368090	1	-1	159997462	159997462	PIGM	0	0	0
ENST00000368092	1	-1	159921282	159923882	SLAMF9	0	1	0
ENST00000368099	1	-1	159842154	159869886	CCDC19	0	0	0
ENST00000368100	1	-1	159824106	159832263	VSIG8	0	0	0
ENST00000368102	1	-1	159804264	159824547	C1orf204	1	0	0
ENST00000368107	1	1	159750722	159751943	DUSP23	1	0	0
ENST00000368114	1	1	159259504	159277538	FCER1A	0	0	0
ENST00000368121	1	1	159173097	159175201	DARC	0	0	0
ENST00000368124	1	1	159141399	159170594	CADM3	1	1	0
ENST00000368129	1	-1	159032274	159043028	AIM2	0	0	0
ENST00000368135	1	1	158901350	158946491	PYHIN1	0	0	0
ENST00000368141	1	1	158801107	158818980	MNDA	0	0	0
ENST00000368144	1	1	158724510	158724510	OR6K6	0	0	0
ENST00000368145	1	-1	158686958	158686958	OR6K3	0	0	0
ENST00000368147	1	-1	158580496	158656284	SPTA1	0	0	0
ENST00000368150	1	-1	158548709	158548709	OR10X1	0	0	0
ENST00000368152	1	1	158449668	158449668	OR10R2	0	0	0
ENST00000368154	1	1	158323779	158326518	CD1E	0	0	0
ENST00000368168	1	-1	158297741	158300586	CD1B	0	0	0
ENST00000368170	1	1	158259576	158263245	CD1C	0	0	0
ENST00000368171	1	1	158149737	158153919	CD1D	1	1	0
ENST00000368174	1	-1	157800704	157811464	CD5L	0	0	0
ENST00000368184	1	-1	157646271	157670452	FCRL3	0	0	0
ENST00000368195	1	-1	156809855	156828329	INSRR	1	1	0
ENST00000368198	1	-1	156776035	156786467	SH2D2A	0	0	0
ENST00000368216	1	1	156698234	156706424	RRNAD1	1	0	0
ENST00000368220	1	-1	156669398	156675501	CRABP2	1	0	0
ENST00000368223	1	-1	156638555	156646274	NES	1	0	0
ENST00000368233	1	1	156561554	156563674	APOA1BP	1	0	1
ENST00000368236	1	1	156549519	156554917	TTC24	0	0	0
ENST00000368251	1	1	156307105	156316559	TSACC	1	0	0
ENST00000368272	1	1	156211753	156212553	BGLAP	0	1	0
ENST00000368273	1	1	156182798	156209339	PMF1	1	0	1
ENST00000368302	1	1	156024543	156028106	LAMTOR2	1	0	0
ENST00000368309	1	-1	156005092	156023385	UBQLN4	1	0	0
ENST00000368318	1	1	155911480	155911480	RXFP4	1	0	0
ENST00000368319	1	-1	155882834	155904127	KIAA0907	1	0	1
ENST00000368322	1	-1	155867599	155881034	RIT1	1	0	1
ENST00000368324	1	1	155829300	155850989	SYT11	1	1	0
ENST00000368346	1	-1	155305059	155531944	ASH1L	1	0	0
ENST00000368358	1	1	155247374	155257572	HCN3	1	0	0
ENST00000368378	1	-1	155165379	155177589	THBS3	1	0	0
ENST00000368406	1	1	155099936	155106431	EFNA1	1	1	1
ENST00000368408	1	1	155036224	155058889	EFNA3	1	0	0
ENST00000368427	1	1	154966062	154966064	LENEP	0	0	0
ENST00000368456	1	-1	154929502	154933950	PYGO2	1	0	1
ENST00000368460	1	-1	154916552	154928545	PBXIP1	1	0	0
ENST00000368467	1	-1	154897210	154909067	PMVK	1	0	0
ENST00000368476	1	1	154540257	154548238	CHRNB2	1	1	0
ENST00000368480	1	1	154474695	154519885	TDRD10	1	0	0
ENST00000368525	1	-1	154171848	154178751	C1orf189	0	0	1
ENST00000368565	1	1	38021843	38021843	RP3-423B22.5	0	0	0
ENST00000368567	1	1	153963239	153964541	RPS27	1	0	1
ENST00000368575	1	-1	153954127	153958589	RAB13	1	0	0
ENST00000368655	1	-1	153777201	153895209	GATAD2B	1	0	0
ENST00000368677	1	1	153651113	153654025	NPR1	1	1	0
ENST00000368685	1	1	153631130	153633676	SNAPIN	1	0	1
ENST00000368686	1	1	153606525	153617540	CHTOP	1	0	1
ENST00000368703	1	-1	153579362	153585428	S100A16	1	0	0
ENST00000368707	1	-1	153533816	153537982	S100A2	0	0	0
ENST00000368712	1	-1	153519805	153521504	S100A3	0	0	0
ENST00000368719	1	-1	153507075	153508425	S100A6	1	0	0
ENST00000368722	1	-1	153430220	153432294	S100A7	0	1	0
ENST00000368725	1	-1	153409534	153412410	S100A7L2	0	0	0
ENST00000368732	1	-1	153362508	153362871	S100A8	1	0	0
ENST00000368737	1	-1	153346184	153348028	S100A12	0	0	0
ENST00000368738	1	1	153330330	153333120	S100A9	0	0	0
ENST00000368742	1	1	153232176	153233403	LOR	0	1	0
ENST00000368744	1	1	153190060	153190601	PRR9	0	0	0
ENST00000368747	1	1	153175919	153177163	LELP1	0	0	0
ENST00000368748	1	-1	153122058	153123328	SPRR2G	0	0	0
ENST00000368750	1	-1	153065611	153066960	SPRR2E	0	0	0
ENST00000368764	1	1	152881021	152882255	IVL	0	0	0
ENST00000368765	1	1	152850793	152856879	SMCP	0	0	0
ENST00000368768	1	-1	152777311	152779077	LCE1C	0	0	0
ENST00000368770	1	1	152758690	152759754	LCE1E	0	0	0
ENST00000368773	1	1	152730506	152732037	KPRP	0	0	0
ENST00000368775	1	1	152691998	152691998	C1orf68	0	0	0
ENST00000368779	1	1	152670840	152671358	LCE2A	0	0	0
ENST00000368780	1	1	152647771	152659300	LCE2B	0	0	0
ENST00000368783	1	1	152647771	152648471	LCE2C	0	0	0
ENST00000368784	1	1	152635872	152636561	LCE2D	0	0	0
ENST00000368787	1	-1	152551857	152552945	LCE3D	0	0	0
ENST00000368789	1	-1	152538130	152539214	LCE3E	0	0	0
ENST00000368790	1	1	152486978	152487838	CRCT1	0	1	0
ENST00000368799	1	-1	152274651	152297665	FLG	0	0	0
ENST00000368801	1	-1	152184558	152196619	HRNR	0	0	0
ENST00000368804	1	-1	152078793	152086419	TCHH	1	1	0
ENST00000368806	1	-1	152056620	152061496	TCHHL1	0	1	0
ENST00000368809	1	-1	151955391	151966228	S100A10	1	0	0
ENST00000368814	1	-1	151846060	151881836	THEM4	1	0	0
ENST00000368817	1	-1	151819739	151823529	THEM5	0	0	0
ENST00000368820	1	-1	151772740	151777706	LINGO4	0	0	0
ENST00000368822	1	-1	151746575	151762856	TDRKH	1	0	0
ENST00000368829	1	-1	151732119	151735803	MRPL9	1	0	1
ENST00000368838	1	1	151584558	151666069	SNX27	1	0	0
ENST00000368868	1	-1	151336781	151345114	SELENBP1	1	0	0
ENST00000368881	1	1	151227179	151239649	PSMD4	1	0	1
ENST00000368902	1	1	151129140	151141462	SCNM1	1	0	1
ENST00000368908	1	-1	151132224	151137555	LYSMD1	1	0	1
ENST00000368910	1	1	151129105	151131142	TNFAIP8L2	1	0	1
ENST00000368916	1	1	151043080	151090433	GABPB2	1	0	1
ENST00000368921	1	1	151030234	151039695	MLLT11	1	0	0
ENST00000368926	1	1	151020216	151022057	C1orf56	1	0	1
ENST00000368947	1	1	150954493	150956757	ANXA9	0	0	0
ENST00000368985	1	-1	150702672	150738174	CTSS	1	0	0
ENST00000369035	1	-1	150533480	150533480	ADAMTSL4-AS1	1	0	0
ENST00000369051	1	1	150459887	150479392	TARS2	1	0	1
ENST00000369067	1	1	150335567	150443037	RPRD2	1	0	0
ENST00000369098	1	1	150240600	150253246	C1orf54	1	0	0
ENST00000369111	1	1	150229554	150236993	CA14	1	1	1
ENST00000369128	1	1	150039369	150116887	VPS45	1	0	1
ENST00000369135	1	-1	149909705	149942991	OTUD7B	0	0	0
ENST00000369145	1	-1	149874870	149889291	SV2A	1	0	0
ENST00000369150	1	1	149859440	149871396	BOLA1	1	0	0
ENST00000369155	1	-1	149856010	149856010	HIST2H2BE	1	0	0
ENST00000369157	1	-1	149830749	149832268	HIST2H4B	1	0	0
ENST00000369158	1	-1	149811110	149811110	HIST2H3C	1	0	0
ENST00000369159	1	1	149822643	149822643	HIST2H2AA4	1	0	0
ENST00000369160	1	1	228645808	228645808	HIST3H2BB	1	1	0
ENST00000369161	1	-1	149813505	149813505	HIST2H2AA3	1	0	0
ENST00000369165	1	1	149804221	149805701	HIST2H4A	1	0	0
ENST00000369167	1	-1	149754245	149783502	HIST2H2BF	1	0	0
ENST00000369168	1	1	149754227	149762793	FCGR1A	0	0	0
ENST00000369171	1	-1	197715881	197715881	FAM204BP	0	0	0
ENST00000369173	1	1	149675978	149675978	FAM231D	0	0	0
ENST00000369175	1	-1	144641706	149459425	FAM72C	0	0	0
ENST00000369178	1	-1	120926979	120935864	FCGR1B	0	0	0
ENST00000369187	1	1	145107801	145142952	NBPF15	0	0	0
ENST00000369188	1	-1	148250249	148346889	NBPF20	0	0	0
ENST00000369222	1	1	149553003	149553003	PPIAL4C	0	0	0
ENST00000369226	1	-1	147574428	147588746	NBPF24	0	0	0
ENST00000369238	1	-1	147101453	147141952	ACP6	1	0	0
ENST00000369291	1	1	145611036	145663159	RNF115	1	0	0
ENST00000369298	1	1	146534937	145580188	PIAS3	0	0	0
ENST00000369304	1	1	145524891	146596378	ITGA10	0	0	0
ENST00000369306	1	1	146597765	145522514	PEX11B	0	0	0
ENST00000369308	1	1	145477085	145498536	LIX1L	1	1	1
ENST00000369313	1	-1	145456236	145470322	POLR3GL	1	1	0
ENST00000369317	1	1	145438469	145440902	TXNIP	1	0	0
ENST00000369381	1	-1	142620645	142712961	RP11-417J8.6	0	0	0
ENST00000369385	1	1	149814608	149814608	HIST2H2BD	1	0	0
ENST00000369400	1	-1	120436156	120436156	ADAM30	0	0	0
ENST00000369406	1	-1	120290619	120311364	HMGCS2	1	0	0
ENST00000369407	1	1	120202421	120286509	PHGDH	0	0	0
ENST00000369414	1	1	119981624	119985456	HSD3BP2	0	0	0
ENST00000369416	1	1	119957554	119964432	HSD3B2	0	0	0
ENST00000369442	1	-1	118406107	118472071	GDAP2	1	0	0
ENST00000369448	1	1	118148556	118165464	FAM46C	1	0	1
ENST00000369466	1	1	117602925	117644002	TTF2	1	0	1
ENST00000369477	1	1	117297007	117297253	CD2	1	0	0
ENST00000369482	1	1	117236734	117249079	C1orf137	0	0	0
ENST00000369487	1	-1	117057157	117113525	CD58	1	0	0
ENST00000369491	1	-1	116934869	116961081	ATP1A1OS	1	0	0
ENST00000369500	1	1	116654376	116670766	MAB21L3	0	0	0
ENST00000369502	1	1	116519119	116574024	SLC22A15	1	0	0
ENST00000369512	1	-1	115828539	115880825	NGF	0	1	0
ENST00000369514	1	-1	115590632	115631985	TSPAN2	1	0	0
ENST00000369518	1	1	115397424	115537503	SYCP1	0	1	0
ENST00000369535	1	-1	115247090	115259279	NRAS	1	0	0
ENST00000369541	1	-1	115110178	115124120	BCAS2	1	0	1
ENST00000369547	1	-1	114631914	114696232	SYT6	1	1	0
ENST00000369563	1	1	114447763	114453753	DCLRE1B	1	0	1
ENST00000369580	1	-1	114420790	114429871	BCL2L15	1	0	0
ENST00000369626	1	-1	113454469	113497898	SLC16A1	1	0	0
ENST00000369702	1	1	112297867	112308359	DDX20	1	0	1
ENST00000369721	1	1	111991486	112003539	ATP5F1	1	0	1
ENST00000369732	1	-1	111956936	111958945	OVGP1	0	0	0
ENST00000369737	1	1	111888910	111893881	PIFO	1	0	0
ENST00000369743	1	1	111822682	111828393	CHIAP2	0	0	0
ENST00000369744	1	1	111743393	111785839	CHI3L2	1	0	0
ENST00000369763	1	-1	111489807	111506243	LRIF1	1	0	0
ENST00000369769	1	-1	111214310	111214310	KCNA3	1	1	0
ENST00000369771	1	-1	111059839	111059839	KCNA10	0	0	0
ENST00000369779	1	-1	110905482	110933487	SLC16A4	0	0	0
ENST00000369784	1	1	110881945	110888930	RBM15	1	0	1
ENST00000369787	1	1	110753965	110775533	KCNC4	1	0	1
ENST00000369792	1	-1	110602616	110612958	ALX3	0	1	0
ENST00000369794	1	1	110574199	110596287	STRIP1	0	0	1
ENST00000369843	1	-1	110171039	110172873	RP5-1160K1.6	0	0	1
ENST00000369851	1	1	110091233	110134967	GNAI3	1	0	1
ENST00000369862	1	-1	110046797	110052042	AMIGO1	1	0	0
ENST00000369869	1	1	110026101	110035208	ATXN7L2	1	0	1
ENST00000369872	1	1	110009180	110022000	SYPL2	1	0	0
ENST00000369903	1	-1	109822178	109825685	PSRC1	1	0	0
ENST00000369936	1	1	109656301	109745566	KIAA1324	1	0	1
ENST00000369942	1	-1	109648573	109655221	C1orf194	1	0	0
ENST00000369989	1	1	109399839	109400780	SPATA42	0	0	0
ENST00000370008	1	1	109289296	109295685	STXBP3	1	0	0
ENST00000370021	1	1	109234945	109241784	PRPF38B	1	0	1
ENST00000370031	1	-1	109190917	109203585	HENMT1	1	0	0
ENST00000370035	1	1	109102711	109177730	FAM102B	1	0	1
ENST00000370079	1	1	104293028	104301091	AMY1C	0	0	0
ENST00000370083	1	1	104197912	104199466	AMY1A	0	0	0
ENST00000370113	1	-1	101337943	101360189	EXTL2	1	0	0
ENST00000370131	1	-1	100652475	100715326	DBT	1	0	0
ENST00000370139	1	1	100598706	100609625	TRMT13	1	0	1
ENST00000370152	1	1	100503653	100527391	HIAT1	1	0	0
ENST00000370153	1	1	100435345	100487942	SLC35A3	1	0	1
ENST00000370184	1	1	99729509	99771241	LPPR4	1	1	0
ENST00000370197	1	1	97187366	97278829	PTBP2	1	0	1
ENST00000370203	1	1	95582894	95639372	TMEM56	1	0	1
ENST00000370205	1	-1	95439963	95538319	ALG14	1	0	0
ENST00000370206	1	-1	95362507	95391189	CNN3	1	0	0
ENST00000370225	1	-1	94458738	94586536	ABCA4	0	0	0
ENST00000370238	1	-1	94350761	94374221	GCLM	1	0	0
ENST00000370267	1	1	93811445	93826050	DR1	1	0	1
ENST00000370280	1	-1	93615299	93645611	TMED5	1	0	0
ENST00000370298	1	1	93544792	93602227	MTF2	1	0	1
ENST00000370310	1	-1	93307724	93426933	FAM69A	1	0	0
ENST00000370331	1	-1	92974253	93257901	EVI5	0	0	0
ENST00000370360	1	-1	92711959	92764482	GLMN	1	0	0
ENST00000370373	1	1	92683497	92711097	C1orf146	0	0	0
ENST00000370378	1	1	92632542	92649421	KIAA1107	0	0	0
ENST00000370383	1	1	92495539	92508380	EPHX4	1	1	0
ENST00000370405	1	1	92100568	92108073	HSP90B3P	0	0	0
ENST00000370445	1	-1	91177096	91182128	BARHL2	1	1	0
ENST00000370453	1	1	90098699	90398626	RP11-302M6.4	1	0	0
ENST00000370454	1	1	90098631	90174087	LRRC8C	1	0	0
ENST00000370456	1	1	89829617	89850789	GBP6	0	0	0
ENST00000370466	1	-1	89571815	89578625	GBP2	0	0	1
ENST00000370473	1	-1	89518002	89530843	GBP1	1	0	0
ENST00000370500	1	-1	89318615	89357166	GTF2B	1	0	0
ENST00000370509	1	-1	167498914	167515338	CREG1	0	0	0
ENST00000370542	1	1	87794151	87810471	LMO4	1	0	1
ENST00000370548	1	1	87458692	87633819	RP5-1052I5.2	0	0	0
ENST00000370558	1	1	87170259	87208811	SH3GLB1	1	0	1
ENST00000370565	1	1	86889769	86911067	CLCA2	0	0	0
ENST00000370571	1	-1	86194916	86622024	COL24A1	1	1	0
ENST00000370574	1	-1	86115106	86173312	ZNHIT6	1	0	0
ENST00000370580	1	-1	85731931	85741979	BCL10	1	0	0
ENST00000370611	1	-1	85277285	85331068	LPAR3	0	0	0
ENST00000370625	1	-1	85015289	85039599	CTBS	1	0	0
ENST00000370641	1	-1	84964008	84969329	GNG5	1	0	0
ENST00000370654	1	1	84944942	84948598	RPF1	1	0	1
ENST00000370662	1	1	84864215	84880211	DNASE2B	0	0	0
ENST00000370667	1	1	84764049	84815314	SAMD13	1	0	1
ENST00000370680	1	1	84630065	84700863	PRKACB	0	0	1
ENST00000370742	1	-1	79355449	79383515	ELTD1	0	0	0
ENST00000370747	1	1	79115517	79129450	IFI44	1	0	1
ENST00000370756	1	1	78956757	79002091	PTGFR	1	1	0
ENST00000370759	1	1	78445226	78558441	GIPC2	1	0	0
ENST00000370763	1	1	78444859	78478735	DNAJB4	1	0	0
ENST00000370791	1	1	78245309	78340531	FAM73A	1	0	0
ENST00000370798	1	-1	78028101	78148270	ZZZ3	1	0	0
ENST00000370834	1	1	76190394	76228377	ACADM	1	0	1
ENST00000370855	1	-1	75667816	76076725	SLC44A5	0	1	0
ENST00000370867	1	1	75198836	75229578	TYW3	1	0	0
ENST00000370893	1	1	74663919	74705640	FPGT-TNNI3K	1	0	1
ENST00000370894	1	1	74663926	74670075	FPGT	1	0	1
ENST00000370949	1	1	70671407	70716291	SRSF11	1	0	1
ENST00000370952	1	-1	70610488	70671073	LRRC40	1	0	0
ENST00000370966	1	-1	68939835	68962635	DEPDC1	1	0	0
ENST00000370981	1	-1	68511645	68516231	DIRAS3	1	0	0
ENST00000370982	1	-1	68167149	68299027	GNG12	1	0	0
ENST00000370985	1	1	68150744	68153344	GADD45A	1	0	0
ENST00000371004	1	-1	67557848	67600613	C1orf141	1	0	0
ENST00000371022	1	-1	67278574	67390345	WDR78	1	0	0
ENST00000371065	1	1	65886270	65897486	LEPROT	1	0	1
ENST00000371076	1	1	64669310	64709813	UBE2U	0	0	0
ENST00000371079	1	1	64239693	64643111	ROR1	1	1	0
ENST00000371083	1	1	64058947	64125257	PGM1	1	0	1
ENST00000371088	1	1	63989043	64038113	EFCAB7	1	0	0
ENST00000371116	1	1	63788730	63788730	FOXD3	1	1	0
ENST00000371129	1	1	63063158	63067956	ANGPTL3	0	0	0
ENST00000371201	1	-1	60456066	60474320	C1orf87	0	0	0
ENST00000371204	1	-1	60358992	60392209	CYP2J2	1	1	0
ENST00000371208	1	1	60280458	60338467	HOOK1	1	1	1
ENST00000371222	1	-1	59246465	59246465	JUN	1	0	0
ENST00000371225	1	-1	59041099	59041099	TACSTD2	1	1	0
ENST00000371237	1	-1	57394883	57431530	C8B	0	0	0
ENST00000371244	1	1	57110995	57173148	PRKAA2	1	1	1
ENST00000371250	1	-1	56960419	57110891	PPAP2B	1	1	0
ENST00000371265	1	1	55464606	55473887	BSND	0	1	0
ENST00000371268	1	1	55446465	55457509	TMEM61	1	1	0
ENST00000371269	1	-1	55315306	55319710	DHCR24	0	0	0
ENST00000371274	1	-1	55245385	55253384	TTC22	0	0	1
ENST00000371279	1	-1	55222571	55230134	PARS2	1	0	0
ENST00000371281	1	1	55181495	55207084	TTC4	1	0	1
ENST00000371330	1	-1	54598747	54605426	CDCP2	0	0	0
ENST00000371360	1	-1	54474412	54483765	LDLRAD1	0	0	0
ENST00000371445	1	1	53925072	53930310	DMRTB1	0	1	0
ENST00000371466	1	-1	53692564	53704033	MAGOH	1	0	1
ENST00000371486	1	1	53662101	53667995	CPT2	1	0	1
ENST00000371491	1	-1	53552855	53607987	SLC1A7	0	0	0
ENST00000371509	1	1	53392958	53516281	SCP2	1	0	1
ENST00000371528	1	1	53308183	53358454	ZYG11A	1	1	0
ENST00000371538	1	-1	53152508	53163581	COA7	1	0	0
ENST00000371566	1	-1	52838501	52869918	ORC1	1	0	0
ENST00000371614	1	-1	52497775	52497775	KTI12	1	0	0
ENST00000371626	1	-1	52485803	52520672	TXNDC12	1	0	1
ENST00000371655	1	-1	52373628	52456224	RAB3B	0	1	0
ENST00000371727	1	-1	51819935	51984871	EPS15	1	0	0
ENST00000371759	1	1	51567906	51613139	C1orf185	0	0	0
ENST00000371778	1	-1	50905150	51072519	FAF1	0	0	0
ENST00000371833	1	-1	49193195	49242278	BEND5	1	0	0
ENST00000371841	1	-1	48761044	48937630	SPATA6	1	0	0
ENST00000371870	1	1	47799469	47842376	CMPK1	1	0	1
ENST00000371901	1	1	47427036	47515672	CYP4X1	0	0	0
ENST00000371933	1	-1	47124366	47155259	EFCAB14	0	0	0
ENST00000371975	1	1	46714184	46743744	RAD54L	1	0	0
ENST00000371980	1	1	46669006	46685371	LURAP1	1	0	0
ENST00000371984	1	-1	46654355	46664008	POMGNT1	1	0	0
ENST00000372003	1	1	46649105	46651158	TSPAN1	1	0	0
ENST00000372025	1	1	46152886	46158876	TMEM69	1	0	1
ENST00000372090	1	1	45805342	45808754	TOE1	1	0	1
ENST00000372168	1	-1	45468212	45472623	HECTD3	0	0	1
ENST00000372192	1	-1	45285516	45308533	PTCH2	1	1	0
ENST00000372201	1	1	45265897	45271159	PLK3	1	0	1
ENST00000372207	1	-1	45249257	45253226	BEST4	1	0	0
ENST00000372209	1	1	45240923	45244248	RPS8	1	0	1
ENST00000372217	1	1	45212078	45232769	KIF2C	0	0	1
ENST00000372235	1	-1	45100910	45140003	TMEM53	1	0	0
ENST00000372257	1	-1	44686742	44820564	ERI3	1	0	0
ENST00000372299	1	1	44584522	44596184	KLF17	0	0	0
ENST00000372318	1	1	44457031	44461610	CCDC24	1	0	0
ENST00000372339	1	1	44412611	44433258	IPO13	1	0	1
ENST00000372354	1	1	44398992	44401974	ARTN	1	0	0
ENST00000372396	1	1	44115829	44132625	KDM4A	1	0	1
ENST00000372425	1	-1	43916829	43919266	HYI	1	0	0
ENST00000372458	1	-1	43829068	43833586	ELOVL1	1	0	0
ENST00000372470	1	1	43803478	43814934	MPL	0	0	0
ENST00000372476	1	1	43766743	43788322	TIE1	0	0	0
ENST00000372492	1	1	43637820	43647205	WDR65	1	1	0
ENST00000372500	1	-1	43391052	43424305	SLC2A1	1	0	0
ENST00000372502	1	1	43312280	43316621	ZNF691	1	0	1
ENST00000372521	1	-1	43272723	43282861	CCDC23	1	0	0
ENST00000372525	1	1	43232977	43240880	C1orf50	1	0	1
ENST00000372556	1	1	42921788	42925274	PPCS	1	0	1
ENST00000372565	1	-1	42896000	42921559	ZMYND12	1	0	0
ENST00000372581	1	1	42619092	42621206	GUCA2B	0	0	0
ENST00000372587	1	-1	41945125	41949718	EDN2	1	0	0
ENST00000372591	1	1	41827594	41847288	FOXO6	1	0	0
ENST00000372616	1	1	41445007	41477330	CTPS1	1	0	0
ENST00000372638	1	-1	41326729	41326729	CITED4	1	0	0
ENST00000372683	1	-1	41086351	41131066	RIMS3	1	0	0
ENST00000372696	1	1	40997335	41012234	ZNF684	1	1	1
ENST00000372705	1	1	40942887	40960593	ZFP69	1	0	1
ENST00000372708	1	1	40810522	40887648	SMAP2	0	0	1
ENST00000372736	1	-1	40766159	40782795	COL9A2	1	1	0
ENST00000372759	1	1	40723779	40758117	ZMPSTE24	1	0	0
ENST00000372766	1	1	40711619	40716955	TMCO2	0	0	0
ENST00000372771	1	1	40627045	40701464	RLF	1	0	1
ENST00000372775	1	-1	40538379	40562787	PPT1	1	1	0
ENST00000372809	1	1	40420802	40435177	MFSD2A	1	0	1
ENST00000372815	1	-1	40361098	40367480	MYCL	1	1	0
ENST00000372827	1	-1	40222854	40253824	BMP8B	1	1	0
ENST00000372844	1	-1	40144320	40156978	HPCAL4	1	1	0
ENST00000372852	1	-1	40089825	40098584	HEYL	0	1	0
ENST00000372856	1	-1	40026488	40041431	PABPC4	1	0	0
ENST00000372967	1	1	39491990	39500064	NDUFS5	1	0	1
ENST00000372984	1	1	39456960	39469717	AKIRIN1	1	0	1
ENST00000373001	1	-1	39303870	39311611	RRAGC	0	0	1
ENST00000373012	1	-1	38509523	38509523	POU3F1	1	1	0
ENST00000373014	1	1	38474930	38489217	UTP11L	0	0	1
ENST00000373016	1	-1	38462442	38471029	FHL3	1	1	0
ENST00000373019	1	-1	38422647	38455542	SF3A3	1	0	1
ENST00000373021	1	-1	38326369	38412662	INPP5B	1	0	0
ENST00000373036	1	-1	38275239	38324160	MTF1	1	0	0
ENST00000373042	1	1	38272651	38274650	C1orf122	1	0	0
ENST00000373044	1	-1	38268616	38273464	YRDC	1	0	1
ENST00000373062	1	-1	38032417	38048379	GNL2	0	0	1
ENST00000373087	1	1	37940153	37947202	ZC3H12A	1	0	1
ENST00000373091	1	-1	37261128	37499595	GRIK3	0	1	0
ENST00000373116	1	-1	36921319	36921788	MRPS15	0	0	0
ENST00000373137	1	1	36789335	36793321	RP11-268J15.5	1	0	0
ENST00000373159	1	-1	36602173	36614938	TRAPPC3	1	0	0
ENST00000373178	1	1	36554476	36558698	ADPRHL2	1	0	1
ENST00000373204	1	1	36335409	36385100	AGO1	0	0	0
ENST00000373210	1	1	36273773	36316455	AGO4	1	0	1
ENST00000373226	1	1	36204990	36208764	RP11-435D7.3	0	0	0
ENST00000373235	1	1	36038971	36059995	TFAP2E	1	1	0
ENST00000373237	1	-1	36067185	36106943	PSMB2	1	1	0
ENST00000373337	1	-1	35447136	35450799	ZMYM6NB	1	0	0
ENST00000373362	1	1	35246790	35250339	GJB3	1	1	0
ENST00000373374	1	1	34632484	34684287	C1orf94	0	1	0
ENST00000373428	1	1	33722146	33764531	ZNF362	1	0	1
ENST00000373467	1	1	33351595	33359366	HPCA	0	1	0
ENST00000373471	1	-1	33327869	33330265	FNDC5	0	0	0
ENST00000373477	1	-1	33240840	33282789	YARS	1	0	0
ENST00000373484	1	-1	33145507	33168209	SYNC	1	0	0
ENST00000373485	1	1	33116818	33145241	RBBP4	1	0	1
ENST00000373534	1	1	32817122	32819057	TSSK3	1	0	0
ENST00000373541	1	1	32757687	32798618	HDAC1	1	0	1
ENST00000373582	1	1	32712834	32713972	FAM167B	0	0	0
ENST00000373602	1	1	32665987	32670795	CCDC28B	1	0	0
ENST00000373604	1	-1	32670370	32671716	RP4-622L5.7	1	0	0
ENST00000373609	1	1	32645287	32660503	TXLNA	1	0	1
ENST00000373625	1	1	32573639	32636308	KPNA6	1	0	1
ENST00000373703	1	-1	32095463	32110442	PEF1	1	0	0
ENST00000373705	1	1	32083287	32092391	HCRTR1	1	1	1
ENST00000373709	1	1	31886660	31906911	SERINC2	1	1	0
ENST00000373713	1	-1	31838472	31845789	FABP3	1	0	0
ENST00000373765	1	-1	31184124	31188756	MATN1	0	0	0
[truncated: 50,680 more rows]

## Sheet: Caption
The file provides modification profiles of human genes. The list includes those genes that show a modification in at least one of the lysines K4, K27 or K36 of histone 3 only. If the lysine is modified, the respective value is '1', otherwise '0' (unmodified). In addition, beside the gene's name, the following data is provided: ensID: ensemble transcription ID, chr: chromosome, strand, txStart, tx…
